# Supplementary material for: A comprehensive assessment of demographic, environmental, and host genetic associations with gut microbiome diversity in healthy individuals
Source: Microbiome. 2019 Sep 13;7:130. doi: 10.1186/s40168-019-0747-x (PMC6744716; doi:10.1186/s40168-019-0747-x)
Supplement: Supplementary file 2 — Table S1. Description of all the covariates used in the study. Table S2. Spearman correlations of all the covariates with four α-diversity metrics. Table S3. Results of multivariable ANOVAs with α-diversity metrics. Table S4. PERMANOVA results for all of the covariates with three β-diversity indexes. Table S5. Results of multivariable PERMANOVAs with β-diversity indexes. Table S6. Explained cumulative variance of Bray-Curtis dissimilarity metric by all non-genetic covariates (dietary and 110 tested in this study). Table S7. List of taxa tested for association with genetic variants. Table S8. MaAsLin test results between 110 non-genetic variables and 475 taxa. Table S9. List of identified covariates that were used for each phenotype in addition to the first two principal components of the genotyping matrix. Table S10. List of SNPs with association p-value < 10-6 with α-diversity metrics. Table S11. List of SNPs with association p-value < 10-6 with β-diversity indexes. Table S12. Replication of the SNPs previously reported to be associated with β-diversity. Table S13. Nominal associations of SNPs with relative abundances of taxa. Table S14. Nominal associations of SNPs with dichotomized taxa in the MI cohort. Table S15. Replication of the SNPs previously reported to be associated with individual taxa. Table S16. Mean relative abundance of major phyla in MI and other studies. (XLSX 1442 kb) [file 40168_2019_747_MOESM2_ESM.xlsx]

## Sheet: Table S1
Table S1. Detailed description of the 110 non-genetic covariates used in the study.
VARIABLE	CATEGORY	PANEL	PANEL DESCRIPTION	VARIABLE DESCRIPTION	VARIABLE TYPE	VARIABLE VALUE	PREVALENCE	MEAN	STANDARD DEVIAITON
CHEVEUXBLONDS	Biometrics	QS_PERSONAL	Biometrics	Blond hair colour	binary	0=no; 1=yes	0.12529	NA	NA
CHEVEUXBRUNS	Biometrics	QS_PERSONAL	Biometrics	Dark brown hair colour	binary	0=no; 1=yes	0.241299	NA	NA
CHEVEUXCHATAINS	Biometrics	QS_PERSONAL	Biometrics	Light brown hair colour	binary	0=no; 1=yes	0.526682	NA	NA
CHEVEUXNOIRS	Biometrics	QS_PERSONAL	Biometrics	Black hair colour	binary	0=no; 1=yes	0.087007	NA	NA
CORREC	Biometrics	QS_PERSONAL	Biometrics	Corrective lenses worn	binary	0=no; 1=yes	0.612529	NA	NA
YEUXBLEUS	Biometrics	QS_PERSONAL	Biometrics	Blue eye colour	binary	0=no; 1=yes	0.300464	NA	NA
YEUXBRUNS	Biometrics	QS_PERSONAL	Biometrics	Brown eye colour	binary	0=no; 1=yes	0.477958	NA	NA
YEUXVERTS	Biometrics	QS_PERSONAL	Biometrics	Green eye colour	binary	0=no; 1=yes	0.219258	NA	NA
AGE.V0	Demographics	DM	Demographics	Precise age estimated in years at V0	double	years	NA	45.1621	14.3285
BRUIT	Demographics	QS_PROFESSIONAL	Socio-professional information	Exposure to noise	binary	0=No exposure; 1=Has been/Is exposed	0.348028	NA	NA
EMPLOIS	Demographics	QS_PROFESSIONAL	Socio-professional information	Steady job	binary	0=No; 1=Yes; NA=missing data	0.508121	NA	NA
LOG	Demographics	QS_PERSONAL	Demographics	Does the subject own his/her housing?	binary	1=landlord; 2=leaser	0.604408	NA	NA
NIVETUD	Demographics	QS_PROFESSIONAL	Socio-professional information	Level of education	binary	0=No diploma; Primary school certificate; CAP, BEP, Brevet de colleges; Baccalaureat; 1=Higher education, cycle 1 (DUT, BTS, DEUG, L2); Higher education, cycle 2 and 3 (L3, M1, M2, PhD)	0.303944	NA	NA
NVILLES	Demographics	QS_GEO_INFO	Geographic origin	Number of place(s) of residence (French department) before the age of 13	integer	places	NA	1.73086	1.28854
OMNIEX.ANCESTRY_PC1	Demographics	OMNIEX	OmniExpress SNP genotyping array	First component (5.42% of the variance explained) of a Principal Component Analysis of the OmniExpress array, together with reference populations (Behar et al., Nature 2010)	double	coordinate	NA	0.0131448	0.00713147
OMNIEX.ANCESTRY_PC2	Demographics	OMNIEX	OmniExpress SNP genotyping array	Second component (1.63% of the variance explained) of a Principal Component Analysis of the OmniExpress array, together with reference populations (Behar et al., Nature 2010)	double	coordinate	NA	-0.00857494	0.00779013
PHYSL	Demographics	QS_PERSONAL	Demographics	Professional physical activity and physical activity during leisure	integer	hours per week	NA	3.25065	3.58999
PTOX	Demographics	QS_PROFESSIONAL	Socio-professional information	Exposure to toxic products	binary	0=No exposure; 1=Has been/Is exposed	0.111369	NA	NA
REVENUS	Demographics	QS_PROFESSIONAL	Socio-professional information	Net monthly income of the household (EUR)	binary	0=less then 3000€; 1=more then 3000€; NA=missing data	0.5	NA	NA
SEX	Demographics	DM	Demographics	Sex	binary	1=male; 2=female	0.516241	NA	NA
VILLENPOP	Demographics	QS_GEO_INFO	Geographic origin	Number of inhabitants in the place of birth	integer	inhabitants	NA	155939	395871
VILLESPOP	Demographics	QS_GEO_INFO	Geographic origin	Average number of inhabitants in the place(s) of residence before the age of 13	double	inhabitants	NA	105607	295635
VIT	Demographics	QS_PERSONAL	Demographics	Subject shares housing with...	binary	1=Alone with no children; 2=Alone with children; With a partner but no children; With a partner and children	0.317865	NA	NA
VIT.ENFANTS	Demographics	QS_PERSONAL	Demographics	Subject shares housing with his/her children	binary	0=no; 1=yes	0.425754	NA	NA
AMIDI	Food and nutrition	QS_NUTRITION	Food and nutrition	Eat only in the afternoon	binary	0 = no, 1 = yes	0.455916	NA	NA
APPLOC	Food and nutrition	QS_NUTRITION	Food and nutrition	Essential oils by local application	binary	0 = no, 1 = yes	0.167053	NA	NA
CUISIN	Food and nutrition	QS_NUTRITION	Food and nutrition	Cooking	binary	1 = less then 5 times per month, 2= 20 times per month	0.259861	NA	NA
DEJ	Food and nutrition	QS_NUTRITION	Food and nutrition	Eats lunch	binary	0 = always, 1 = rarely or never	0.167053	NA	NA
DIFFATM	Food and nutrition	QS_NUTRITION	Food and nutrition	Essential oils by diffusion into the atmosphere	binary	0=no, 1=yes	0.191415	NA	NA
DINER	Food and nutrition	QS_NUTRITION	Food and nutrition	Eats dinner	integer	0 = always, 1 = not always or never	0.0614849	NA	NA
FASTF	Food and nutrition	QS_NUTRITION	Food and nutrition	Fast-food restaurants	binary	0=No; 1=Yes	0.62065	NA	NA
GRIGN	Food and nutrition	QS_NUTRITION	Food and nutrition	Nibble between meals	binary	0=No; 1=Yes	0.598608	NA	NA
MATIN	Food and nutrition	QS_NUTRITION	Food and nutrition	Eat only in the morning	binary	0 = no, 1 = yes	0.12761	NA	NA
MIN	Food and nutrition	QS_NUTRITION	Food and nutrition	Minerals only	binary	0=doesn't take minerals; 1=takes minerals	0.0580046	NA	NA
MULTI	Food and nutrition	QS_NUTRITION	Food and nutrition	Multiminerals and multivitamins	binary	0=No; 1=Yes	0.0835267	NA	NA
PDEJ	Food and nutrition	QS_NUTRITION	Food and nutrition	Eats breakfast	integer	0 = always, 1 = not always or never	0.219258	NA	NA
PROBIO	Food and nutrition	QS_NUTRITION	Food and nutrition	Probiotics	binary	0=no; 1=yes	0.0556845	NA	NA
PRODALL1	Food and nutrition	QS_NUTRITION	Food and nutrition	Uses reduced sugar products	binary	0 = no, 1 = yes	0.183295	NA	NA
PRODALL2	Food and nutrition	QS_NUTRITION	Food and nutrition	Uses reduced fat products	binary	0 = no, 1 = yes	0.228538	NA	NA
PRODALL3	Food and nutrition	QS_NUTRITION	Food and nutrition	Uses reduced salt products	binary	0 = no, 1 = yes	0.0672854	NA	NA
REPASH	Food and nutrition	QS_NUTRITION	Food and nutrition	Do you have regular mealtimes during workdays	binary	1 = have regular mealtimes, 2 = no regular mealtimes.	0.849188	NA	NA
RESTAU	Food and nutrition	QS_NUTRITION	Food and nutrition	Restaurants other than work, or at friends houses	integer	1, 5, 20, times per month	NA	2.33179	3.76164
SEL	Food and nutrition	QS_NUTRITION	Food and nutrition	Salt consumption habits	binary	1 = doesn't salt food, 2=often salts food	0.201856	NA	NA
SOIREE	Food and nutrition	QS_NUTRITION	Food and nutrition	Eat only during the evening or night	binary	0 = no, 1 = yes	0.0800464	NA	NA
VITA	Food and nutrition	QS_NUTRITION	Food and nutrition	Vitamins only	integer	0, 1, 5, 10, 30 times per month	NA	14.1926	5.8906
VORALE	Food and nutrition	QS_NUTRITION	Food and nutrition	Essential oils by oral route	binary	0=no; 1=yes	0.0696056	NA	NA
ALB.V0	Laboratory measure	LB	Laboratory measure	Biochemistry: Albumin	double	g/L	NA	46.1555	2.49067
ALP.V0	Laboratory measure	LB	Laboratory measure	Biochemistry: Alkaline phosphatases	double	IU/L	NA	73.7935	19.7522
ALT.V0	Laboratory measure	LB	Laboratory measure	Biochemistry: ALAT	double	IU/L	NA	26.3086	12.9205
BICARB.V0	Laboratory measure	LB	Laboratory measure	Biochemistry: Bicarbonates	double	mmol/L	NA	28.6659	2.02418
BILI.V0	Laboratory measure	LB	Laboratory measure	Biochemistry: Total bilirubin	double	µmol/L	NA	12.1115	5.6582
BMI.V0	Laboratory measure	VS	Basic physiological measurements	BMI (kg/m^2) Visit 1	double	kg/m^2	NA	24.2646	3.25647
CA.V0	Laboratory measure	LB	Laboratory measure	Biochemistry: Calcium	double	mmol/L	NA	2.4553	0.0824809
CHOL.V0	Laboratory measure	LB	Laboratory measure	Biochemistry: Total cholesterol	double	mmol/L	NA	5.87332	1.16971
CL.V0	Laboratory measure	LB	Laboratory measure	Biochemistry: Chloride	double	mmol/L	NA	103.637	1.98348
CRP.V0	Laboratory measure	LB	Laboratory measure	Biochemistry: CRP	double	mg/L	NA	1.9884	2.58134
DIABP	Laboratory measure	VS	Basic physiological measurements	Diastolic measure 1 (mmHg) Visit 1	double	mmHg	NA	70.7836	8.52
FC	Laboratory measure	VS	Basic physiological measurements	Heart rate (bpm) Visit 1	double	bpm	NA	59.6456	8.32578
GFR.V0	Laboratory measure	LB0	Laboratory measure	Biochemistry: Glomerular filtration rate	double	mL/min/1.73m2	NA	94.7831	15.3308
GLUC.V0	Laboratory measure	LB	Laboratory measure	Biochemistry: Fasting glycaemia	double	mmol/L	NA	4.99501	0.485765
HDL.V0	Laboratory measure	LB	Laboratory measure	Biochemistry: HDL	double	mmol/L	NA	1.58225	0.356647
K.V0	Laboratory measure	LB	Laboratory measure	Biochemistry: Potassium	double	mmol/L	NA	4.442	0.301101
MCH.V0	Laboratory measure	LB0	Laboratory measure	Hematology: Mean corpuscular haemoglobin	double	pg	NA	30.7664	1.43234
PHOS.V0	Laboratory measure	LB	Laboratory measure	Biochemistry: Phosphate	double	mmol/L	NA	1.11976	0.147408
PROT.V0	Laboratory measure	LB	Laboratory measure	Biochemistry: Total proteins	double	g/L	NA	74.5255	3.74522
SODIUM.V0	Laboratory measure	LB	Laboratory measure	Biochemistry: Sodium	double	mmol/L	NA	139.726	1.59244
TEMP	Laboratory measure	VS	Basic physiological measurements	Ear temperature (°C) Visit 1	double	°C	NA	36.4841	0.279603
TRIG.V0	Laboratory measure	LB	Laboratory measure	Biochemistry: Triglycerides	double	mmol/L	NA	1.08619	0.551227
UREA.V0	Laboratory measure	LB	Laboratory measure	Biochemistry: Urea	double	mmol/L	NA	5.22831	1.27622
APPET	Lifestyle	QS_DEPRESSION_DRUGS	Sleep habits, drug habits, and psychological problems	Little or too much appetite, last 2 weeks	binary	0 = no, 1 = yes	0.135731	NA	NA
CONCEN	Lifestyle	QS_DEPRESSION_DRUGS	Sleep habits, drug habits, and psychological problems	Difficulty concentrating on things like reading the newspaper or watching the television, last 2 weeks	binary	0=no; 1=yes	0.0800464	NA	NA
DIFF	Lifestyle	QS_DEPRESSION_DRUGS	Sleep habits, drug habits, and psychological problems	Difficulties falling asleep or staying asleep, or sleeping too much, last 2 weeks	binary	0=less then 3 days, 1= more then 8 days the last two weeks	0.0684455	NA	NA
DORDIF	Lifestyle	QS_DEPRESSION_DRUGS	Sleep habits, drug habits, and psychological problems	Does the subject often find it difficult to fall asleep or to remain asleep?	binary	0=no; 1=yes	0.698376	NA	NA
DORH.T1	Lifestyle	QS_DEPRESSION_DRUGS	Sleep habits, drug habits, and psychological problems	Hours of sleep in decimal	double	hours/day	NA	7.52771	1.03659
DORLUM	Lifestyle	QS_DEPRESSION_DRUGS	Sleep habits, drug habits, and psychological problems	On average, does light enters the subject’s bedroom while he/she is asleep?	binary	0=no; 1=yes	0.287703	NA	NA
FATI	Lifestyle	QS_DEPRESSION_DRUGS	Sleep habits, drug habits, and psychological problems	Feeling tired or having little energy, last 2 weeks	binary	0=No; 1=Yes	0.394432	NA	NA
HASCHICH	Lifestyle	QS_DEPRESSION_DRUGS	Sleep habits, drug habits, and psychological problems	Haschich	binary	0 = never, 1 = yes	0.0696056	NA	NA
NBYPSEXP	Lifestyle	QS_SMOKING	Smoking habits	Number of years exposed to second hand smoking	integer	Years	NA	4.12181	8.67333
PERCEP	Lifestyle	QS_DEPRESSION_DRUGS	Sleep habits, drug habits, and psychological problems	Poor self-image, or you think that you are a loser or have not achieved your own expectations or those of your family., last 2 weeks	binary	0=no; 1=yes	0.141531	NA	NA
PLAIS	Lifestyle	QS_DEPRESSION_DRUGS	Sleep habits, drug habits, and psychological problems	Lack of interest or pleasure in doing things, last 2 weeks	binary	0=no; 1=yes	0.12761	NA	NA
STRESS	Lifestyle	QS_DEPRESSION_DRUGS	Sleep habits, drug habits, and psychological problems	Major Negative Life event, loss of loved one etc., last 12 month	binary	0 = no, 1 = yes	0.286543	NA	NA
TABAC.T1	Lifestyle	QS_SMOKING	Smoking habits	Smoking tobacco?	binary	0 = no, 1 = yes	0.201856	NA	NA
TRIS	Lifestyle	QS_DEPRESSION_DRUGS	Sleep habits, drug habits, and psychological problems	Feeling sad, depressed or despairing, last 2 weeks	binary	0=no; 1=yes	0.154292	NA	NA
ACCOUNB	Medical record	QS_MH_BIRTH	Personal medical history at birth	Number of weeks of premature birth	integer	weeks; NA=missing data	0.0614849	NA	NA
ALLER	Medical record	QS_MH_FAMILY	Family medical history	Allergic disease	binary	0=No; 1=Yes; NA=missing data	0.0696056	NA	NA
ATTAQUE	Medical record	QS_MH_FAMILY	Family medical history	Cerebral accident, haemorrhage or congestion	binary	0=No; 1=Yes; NA=missing data	0.107889	NA	NA
CCOLON	Medical record	QS_MH_FAMILY	Family medical history	Colon/rectum cancer	binary	0=No; 1=Yes; NA=missing data	0.0638051	NA	NA
CMSEQ	Medical record	CM	Comcomitant drug treatment	Subject takes comcomitant drug treatment(s)	integer	Number of different drug treatments	0.269142	NA	NA
CSEIN	Medical record	QS_MH_FAMILY	Family medical history	Breast cancer	binary	0=No; 1=Yes; NA=missing data	0.0672854	NA	NA
DIABETE	Medical record	QS_MH_FAMILY	Family medical history	Diabetes	binary	0=No; 1=Yes; NA=missing data	0.110209	NA	NA
HYPERT	Medical record	QS_MH_FAMILY	Family medical history	Arterial hypertension	binary	0=No; 1=Yes; NA=missing data	0.216937	NA	NA
INFARC	Medical record	QS_MH_FAMILY	Family medical history	Myocardial infarction	binary	0=No; 1=Yes; NA=missing data	0.087007	NA	NA
MHCAT10_MHTESTYN2	Medical record	MH	Medical history	Cat:10:Tonsillectomy	binary	0=No; 1=Yes	0.0846868	NA	NA
MHCAT10_MHTESTYN3	Medical record	MH	Medical history	Cat:10:Appendicectomy	binary	0=No; 1=Yes	0.226218	NA	NA
MHCAT10_ORTHO	Medical record	MH	Medical history	Cat:10: Orthopedic and maxillofacial surgery	binary	0=No; 1=Yes	0.24942	NA	NA
MHCAT10_REPRO	Medical record	MH	Medical history	Cat:10: Reproductive system surgery	binary	0=No; 1=Yes	0.12181	NA	NA
MHCAT10_TEETH	Medical record	MH	Medical history	Cat:10: Teeth extraction	binary	0=No; 1=Yes	0.0962877	NA	NA
MHCAT10_VASC	Medical record	MH	Medical history	Cat:10: Vascular system surgery	binary	0=No; 1=Yes	0.0591647	NA	NA
MHCAT10_VISC	Medical record	MH	Medical history	Cat:10: Visceral system surgery	binary	0=No; 1=Yes	0.134571	NA	NA
MHCAT11_MHTESTYN3	Medical record	MH	Medical history	Cat:11:Hepatitis B	binary	0=No; 1=Yes; NA=missing data	0.487239	NA	NA
MHCAT11_MHTESTYN5	Medical record	MH	Medical history	Cat:11:Flu	binary	0=No; 1=Yes	0.194896	NA	NA
MHCAT8_MHTESTYN1	Medical record	MH	Medical history	Cat:8:Measles	binary	0=No; 1=Yes	0.363109	NA	NA
MHCAT8_MHTESTYN2	Medical record	MH	Medical history	Cat:8:Rubella	binary	0=No; 1=Yes	0.0893271	NA	NA
MHCAT8_MHTESTYN3	Medical record	MH	Medical history	Cat:8:Chicken pox	binary	0=No; 1=Yes	0.647332	NA	NA
MHCAT8_MHTESTYN4	Medical record	MH	Medical history	Cat:8:Mumps	binary	0=No; 1=Yes, antecedent; NA=missing data	0.271462	NA	NA
MHCATYN1	Medical record	MH	Medical history	Endocrine, metabolic and nutritional diseases (Cat:1)	binary	0=No; 1=Yes	0.0510441	NA	NA
MHCATYN10	Medical record	MH	Medical history	Surgical interventions (Cat:10)	binary	0=No; 1=Yes	0.700696	NA	NA
VOIE	Medical record	QS_MH_BIRTH	Personal medical history at birth	Route of delivery	binary	0=Vaginal delivery; 1=Caesarean section; NA=Unknown	0.0800464	NA	NA
WHOOPING_COUGH	Medical record	MH_VACCIN	Vaccination history	Vaccination against whooping_cough	binary	0=No; 1=Yes; NA=missing data	0.25058	NA	NA
YELLOW_FEVER	Medical record	MH_VACCIN	Vaccination history	Vaccination against yellow_fever	binary	0=No; 1=Yes; NA=missing data	0.0823666	NA	NA

## Sheet: Table S2
Table S2. Results of Spearman's correlation between the 110 non-genetic covariates and the four alpha diversity indexes.
	ACE			Chao1			Richness			Simpson's index
Covariate	Spearman correlation coefficient	P value	P value (Benjamini-Hochberg adjusted)	Spearman correlation coefficient	P value	P value (Benjamini-Hochberg adjusted)	Spearman correlation coefficient	P value	P value (Benjamini-Hochberg adjusted)	Spearman correlation coefficient	P value	P value (Benjamini-Hochberg adjusted)
ACCOUNB	-0.00993204	0.772077	0.868969	-0.00599538	0.8612	0.908174	-0.0132253	0.699711	0.819863	-0.023821	0.487182	0.649576
AGE.V0	0.209646	5.11773e-10	1.18731e-07	0.196364	6.11626e-09	9.45981e-07	0.232144	5.18918e-12	2.40778e-09	0.192228	1.27986e-08	1.48464e-06
ALB.V0	-0.0918818	0.00694579	0.0546245	-0.0927735	0.00641568	0.0522259	-0.0999965	0.00329284	0.03283	-0.122691	0.00030548	0.00708714
ALLER	-0.0418335	0.231167	0.464954	-0.0414493	0.235483	0.464954	-0.0258002	0.46036	0.627261	0.0114744	0.742694	0.846512
ALP.V0	-0.0502272	0.140629	0.383835	-0.0613825	0.0716614	0.259921	-0.0565393	0.0971352	0.3174	-0.047938	0.15966	0.420921
ALT.V0	-0.108032	0.00149067	0.019762	-0.118348	0.000497929	0.00888612	-0.110813	0.00111893	0.0162245	-0.142817	2.56965e-05	0.00115272
AMIDI	-0.0447106	0.189707	0.447676	-0.0406482	0.233189	0.464954	-0.040766	0.231835	0.464954	0.00971626	0.775751	0.869441
APPET	-0.0996717	0.00339621	0.03283	-0.101509	0.00284802	0.0314639	-0.110393	0.00116893	0.0164359	-0.0621716	0.0680819	0.254758
APPLOC	0.0306701	0.368454	0.571334	0.0310888	0.36195	0.56738	0.0212033	0.534144	0.690142	0.0260084	0.445689	0.622594
ATTAQUE	-0.027932	0.419081	0.607001	-0.0241418	0.484965	0.648484	-0.0114737	0.739996	0.84571	0.00941619	0.785357	0.875976
BICARB.V0	-0.0303632	0.373266	0.574327	-0.0437745	0.199155	0.454142	-0.00635109	0.852289	0.903799	-0.066806	0.0499073	0.211217
BILI.V0	-0.0276689	0.417176	0.607001	-0.0380082	0.26498	0.494858	-0.00981839	0.773458	0.868969	-0.0111229	0.744347	0.846512
BMI.V0	-0.0729087	0.0323282	0.159577	-0.0865953	0.0109743	0.0737985	-0.0671501	0.0487375	0.211217	-0.0561248	0.0996154	0.319083
BRUIT	-0.0790628	0.0217693	0.132638	-0.0755752	0.0283174	0.145992	-0.0822292	0.0170067	0.108097	-0.0393289	0.254302	0.487588
CA.V0	-0.0616279	0.0705322	0.259738	-0.0709452	0.0372932	0.172934	-0.0542297	0.111601	0.338451	-0.0398965	0.241952	0.471705
CCOLON	0.00795952	0.817181	0.885868	0.00826642	0.810263	0.885868	0.017543	0.610372	0.739459	0.0653593	0.057398	0.227976
CHEVEUXBLONDS	-0.0463453	0.175516	0.440949	-0.0584335	0.087529	0.298629	-0.0506036	0.139055	0.381785	-0.0628261	0.0661712	0.249621
CHEVEUXBRUNS	-0.0871585	0.0107363	0.0732592	-0.081884	0.0165641	0.106746	-0.088395	0.00966744	0.0669507	-0.0676149	0.0479721	0.209991
CHEVEUXCHATAINS	0.119489	0.000459349	0.00888074	0.124652	0.000256241	0.00660531	0.105496	0.00199716	0.0250455	0.0734235	0.0317181	0.159577
CHEVEUXNOIRS	-0.0417773	0.222069	0.464144	-0.0455144	0.183393	0.443199	-0.0104926	0.759188	0.859178	0.0279073	0.414807	0.607001
CHOL.V0	0.0618449	0.0695455	0.258153	0.0429127	0.208152	0.457063	0.0803978	0.0182324	0.112852	0.0776668	0.0225827	0.132638
CL.V0	0.0457469	0.179637	0.440949	0.04565	0.180561	0.440949	0.0553806	0.104194	0.331136	0.118669	0.000480487	0.00888612
CMSEQ	0.043371	0.203332	0.454767	0.0595509	0.0805646	0.280775	0.0260022	0.445796	0.622594	0.0367327	0.281362	0.507983
CONCEN	0.00167505	0.960833	0.97769	-0.00542887	0.873542	0.91537	0.0024482	0.942781	0.965674	0.0143281	0.674425	0.798299
CORREC	0.0838679	0.0137735	0.0912989	0.0748677	0.0279491	0.145712	0.0904394	0.00788676	0.0590235	0.0517046	0.129304	0.371546
CRP.V0	-0.0232312	0.495767	0.655372	-0.0181466	0.594689	0.733872	-0.0519434	0.127543	0.369874	-0.0536433	0.115532	0.348097
CSEIN	0.0341355	0.321924	0.539251	0.0412959	0.230742	0.464954	0.0336808	0.328415	0.54423	0.048001	0.163545	0.42632
CUISIN	0.0159668	0.639689	0.766966	0.0121559	0.721549	0.836044	0.00625612	0.854473	0.903799	0.00739345	0.828397	0.891824
DEJ	-0.0334446	0.326702	0.544085	-0.0334134	0.327155	0.544085	-0.0418504	0.219643	0.464144	-0.0217403	0.523838	0.685234
DIABETE	-0.02031	0.559016	0.708698	-0.0274938	0.428918	0.610485	-0.0138713	0.689859	0.814252	-0.00112122	0.97427	0.984883
DIABP	0.0722663	0.0338862	0.164103	0.0711368	0.0367817	0.172391	0.0766427	0.0244324	0.139978	0.0244723	0.473023	0.638031
DIFF	-0.0296053	0.385321	0.580096	-0.019783	0.561888	0.710398	-0.0395299	0.246309	0.47819	-0.0827232	0.0151247	0.098843
DIFFATM	-0.00627468	0.854046	0.903799	-0.0135388	0.691412	0.814252	-0.00648812	0.84914	0.903799	0.0239552	0.482429	0.648484
DINER	-0.0978627	0.00402787	0.0373787	-0.0953204	0.00509589	0.0429908	-0.0758659	0.0259213	0.1415	0.00824824	0.80892	0.885868
DORDIF	-0.0222341	0.520632	0.684344	-0.0233108	0.500638	0.659932	-0.0177823	0.607441	0.738848	-0.0268209	0.438379	0.620145
DORH.T1	0.0106761	0.756924	0.858711	0.0153777	0.655707	0.780123	-0.0103174	0.764846	0.863476	0.0257902	0.454571	0.622594
DORLUM	-0.0117699	0.730644	0.841238	-0.00773748	0.820955	0.885868	-0.029059	0.395255	0.587816	0.00564333	0.868895	0.914211
EMPLOIS	-0.0388171	0.256046	0.488911	-0.0259737	0.447355	0.622594	-0.0374437	0.273266	0.500255	0.00803828	0.81412	0.885868
FASTF	-0.144192	2.14213e-05	0.00115272	-0.134843	7.14551e-05	0.0020722	-0.164944	1.12112e-06	0.00010404	-0.124645	0.000243924	0.00660531
FATI	-0.103156	0.0024266	0.0288703	-0.0960543	0.00476396	0.0417071	-0.120496	0.000391808	0.00853028	-0.0563382	0.098332	0.319063
FC	0.0152132	0.655573	0.780123	0.00541157	0.873942	0.91537	-0.00901483	0.791552	0.878237	-0.00808176	0.812704	0.885868
GFR.V0	-0.115519	0.000683499	0.0117461	-0.111098	0.0010935	0.0162245	-0.113536	0.000845597	0.0130786	-0.120117	0.000412064	0.00853028
GLUC.V0	-0.031821	0.350747	0.558537	-0.0302299	0.37537	0.574327	-0.0352097	0.301805	0.525794	-0.0667576	0.0500736	0.211217
GRIGN	-0.0404593	0.23537	0.464954	-0.0434838	0.202158	0.454767	-0.0418107	0.220081	0.464144	0.00412773	0.90368	0.931794
HASCHICH	-0.0777676	0.0224075	0.132638	-0.0638903	0.0607923	0.235063	-0.0996986	0.00338756	0.03283	-0.106081	0.00181585	0.0234043
HDL.V0	0.0627431	0.0655824	0.249621	0.0645113	0.0583225	0.228197	0.0935141	0.00600336	0.0497421	0.135527	6.55988e-05	0.00202919
HYPERT	-0.00930092	0.793064	0.878237	-0.00811525	0.818953	0.885868	-0.00657402	0.8529	0.903799	0.0211906	0.550014	0.699195
INFARC	0.000727051	0.983274	0.987013	0.00743011	0.830348	0.891855	0.0242681	0.483995	0.648484	0.0348542	0.314727	0.535569
K.V0	-0.00904435	0.790886	0.878237	-0.0148692	0.662874	0.786634	-0.0190995	0.575482	0.723513	-0.0124375	0.715375	0.831915
LOG	-0.0783125	0.0223318	0.132638	-0.0764063	0.0258206	0.1415	-0.101507	0.00303203	0.0327177	-0.0693044	0.043259	0.193002
MATIN	-0.0527327	0.12185	0.357838	-0.0431265	0.205893	0.457063	-0.0388797	0.254171	0.487588	0.0249272	0.464833	0.628813
MCH.V0	0.104422	0.00216808	0.0264734	0.113826	0.000825608	0.0130786	0.0752814	0.0272717	0.143796	0.0546091	0.109528	0.336564
MHCAT10_MHTESTYN2	-0.0155309	0.648856	0.775952	-0.00961997	0.777915	0.869765	0.00441239	0.897073	0.929111	0.0460403	0.176859	0.440949
MHCAT10_MHTESTYN3	-0.0190267	0.576939	0.723513	-0.0210938	0.536259	0.690142	-0.0380209	0.264821	0.494858	-0.0475753	0.162845	0.42632
MHCAT10_ORTHO	-0.00459548	0.892827	0.926783	-0.000748854	0.982484	0.987013	0.0121112	0.722529	0.836044	-0.0187537	0.582419	0.725466
MHCAT10_REPRO	0.00210249	0.95085	0.969808	-0.00662818	0.845924	0.903799	-0.00315023	0.926415	0.95101	0.0215309	0.527844	0.687977
MHCAT10_TEETH	-0.0907721	0.00766013	0.0582672	-0.0892075	0.00877898	0.0636476	-0.10936	0.00130084	0.0177527	-0.0759557	0.0257452	0.1415
MHCAT10_VASC	0.0175766	0.606318	0.738848	0.0175766	0.606318	0.738848	0.0259159	0.447309	0.622594	0.0310036	0.363267	0.567528
MHCAT10_VISC	0.0369942	0.277948	0.503781	0.032527	0.340157	0.54994	0.0317354	0.352046	0.558537	0.0277662	0.415539	0.607001
MHCAT11_MHTESTYN3	-0.101947	0.00276132	0.03125	-0.0915458	0.0072229	0.0558571	-0.088746	0.00921706	0.0657956	-0.0255395	0.454461	0.622594
MHCAT11_MHTESTYN5	-0.030094	0.377521	0.574327	-0.031983	0.3483	0.558537	-0.0445771	0.191034	0.447676	-0.0294114	0.388441	0.581408
MHCAT8_MHTESTYN1	-0.0327044	0.337529	0.54994	-0.0317204	0.352274	0.558537	-0.0316775	0.352926	0.558537	-0.00515264	0.879927	0.918363
MHCAT8_MHTESTYN2	0.0316687	0.3539	0.558537	0.0273219	0.423854	0.607001	0.0183163	0.591896	0.733872	0.0568214	0.0960561	0.3161
MHCAT8_MHTESTYN3	-0.142349	2.73274e-05	0.00115272	-0.136192	6.03366e-05	0.00199973	-0.145197	1.87344e-05	0.00115272	-0.0533238	0.117719	0.352399
MHCAT8_MHTESTYN4	0.0340743	0.317953	0.535569	0.0420624	0.217582	0.464144	0.0382399	0.262354	0.494846	0.0458596	0.178818	0.440949
MHCATYN1	0.00785877	0.81778	0.885868	-0.0042789	0.90017	0.930243	0.00820846	0.809824	0.885868	-0.0461148	0.176159	0.440949
MHCATYN10	-0.0360175	0.290843	0.521046	-0.0274712	0.420513	0.607001	-0.0289938	0.395216	0.587816	-0.0114171	0.73783	0.845316
MIN	0.0204031	0.54969	0.699195	0.0235743	0.489422	0.650693	0.0255892	0.453057	0.622594	0.0430102	0.207121	0.457063
MULTI	-0.0359326	0.293389	0.522458	-0.0341103	0.318571	0.535569	-0.0352575	0.302558	0.525794	0.0274286	0.422588	0.607001
NBYPSEXP	-0.0441399	0.196994	0.454142	-0.0463545	0.17543	0.440949	-0.0349429	0.307179	0.5286	-0.0217942	0.524263	0.685234
NIVETUD	-0.0370463	0.277272	0.503781	-0.0353891	0.299347	0.525794	-0.0496766	0.145039	0.391269	-0.045378	0.183175	0.443199
NVILLES	-0.0654985	0.0545681	0.22017	-0.0665281	0.0508689	0.211217	-0.0734199	0.0311322	0.15874	-0.0491105	0.149683	0.396873
OMNIEX.ANCESTRY_PC1	0.0577255	0.0903098	0.305867	0.0661645	0.0521506	0.21414	0.0613736	0.0717024	0.259921	0.0408454	0.230927	0.464954
OMNIEX.ANCESTRY_PC2	-0.011657	0.732529	0.841321	0.000708822	0.983421	0.987013	-0.00209619	0.950997	0.969808	-0.00485175	0.88689	0.922684
PDEJ	-0.14365	2.30203e-05	0.00115272	-0.13948	3.96889e-05	0.00153464	-0.151084	8.39073e-06	0.000648883	-0.11437	0.000768059	0.0127278
PERCEP	0.0341192	0.317034	0.535569	0.0273983	0.421747	0.607001	0.0437968	0.198926	0.454142	0.0301001	0.377425	0.574327
PHOS.V0	-0.0434284	0.202734	0.454767	-0.0441477	0.195348	0.453207	-0.045748	0.179626	0.440949	0.0341214	0.317003	0.535569
PHYSL	-0.0433203	0.203861	0.454767	-0.0599372	0.0786159	0.276347	-0.0277483	0.41584	0.607001	0.0128133	0.707166	0.824435
PLAIS	-0.0250669	0.462335	0.627261	-0.0257306	0.450564	0.622594	-0.0378387	0.267118	0.494858	-0.0171514	0.615056	0.743192
PROBIO	-0.00156132	0.963576	0.978335	0.000144758	0.996622	0.996622	-0.00512868	0.880757	0.918363	0.042104	0.217933	0.464144
PRODALL1	0.0181947	0.593713	0.733872	0.0130496	0.70202	0.820497	0.0191892	0.573689	0.723347	0.0883471	0.00945449	0.0664679
PRODALL2	-0.0378001	0.267607	0.494858	-0.0347912	0.307591	0.5286	-0.0255874	0.45309	0.622594	0.0212623	0.533008	0.690142
PRODALL3	-0.0460779	0.176505	0.440949	-0.0446821	0.189989	0.447676	-0.0609577	0.073651	0.262877	-0.0392761	0.249358	0.482092
PROT.V0	-0.0280661	0.410518	0.606626	-0.0448347	0.188479	0.447676	-0.0352084	0.301823	0.525794	-0.0658121	0.0534184	0.217422
PTOX	-0.0747618	0.0354128	0.167669	-0.0715619	0.0440798	0.194791	-0.07618	0.032063	0.159577	-0.0548715	0.122844	0.358489
REPASH	-0.0407496	0.232024	0.464954	-0.0407496	0.232024	0.464954	-0.0427307	0.21009	0.457661	0.00777084	0.819784	0.885868
RESTAU	-0.0528218	0.12122	0.357838	-0.0550567	0.106238	0.332996	-0.0377933	0.267693	0.494858	-0.0357445	0.294517	0.522458
REVENUS	0.0296297	0.386314	0.580096	0.0342614	0.316431	0.535569	0.0378186	0.268769	0.494876	0.0693578	0.0423666	0.190855
SEL	0.0505596	0.138017	0.38119	0.044363	0.193175	0.450419	0.0610956	0.0730002	0.262574	0.0362269	0.288045	0.518034
SEX	0.0997225	0.00337987	0.03283	0.0980106	0.0039725	0.0373787	0.0894205	0.00861853	0.0634762	0.136404	5.87457e-05	0.00199973
SODIUM.V0	0.0331268	0.331323	0.547096	0.0307611	0.367033	0.571334	0.0547367	0.108289	0.334974	0.0955971	0.00496834	0.0426909
SOIREE	-0.0514111	0.131496	0.374321	-0.0584291	0.0864472	0.297122	-0.057159	0.0935198	0.309951	-0.0298846	0.380851	0.576153
STRESS	-0.121154	0.000422837	0.00853028	-0.125	0.000274559	0.00670503	-0.104024	0.00249452	0.0289365	-0.0580686	0.0920057	0.307891
TABAC.T1	-0.0921873	0.0067599	0.0540792	-0.0765653	0.0245772	0.139978	-0.0967599	0.00446341	0.0406083	-0.0664953	0.0509834	0.211217
TEMP	-0.0265847	0.435669	0.618197	-0.0214315	0.529751	0.688528	-0.0413578	0.225124	0.464954	-0.0180575	0.5965	0.734154
TRIG.V0	-0.0708154	0.0376429	0.172934	-0.0722396	0.0339524	0.164103	-0.0803918	0.0182412	0.112852	-0.0964476	0.00459427	0.040995
TRIS	-0.0402605	0.23768	0.4672	-0.0425836	0.211665	0.458938	-0.0413197	0.225552	0.464954	-0.0382279	0.262226	0.494846
UREA.V0	0.0437248	0.199666	0.454142	0.041924	0.218833	0.464144	0.0627244	0.0656627	0.249621	0.0270575	0.427547	0.610405
VILLENPOP	-0.0497319	0.146001	0.391586	-0.0418337	0.221445	0.464144	-0.054431	0.111527	0.338451	-0.0326464	0.340079	0.54994
VILLESPOP	-0.0306991	0.369397	0.571334	-0.0170517	0.61814	0.74498	-0.0410531	0.229921	0.464954	-0.0119051	0.727826	0.840077
VIT	0.0319766	0.34952	0.558537	0.0187592	0.583187	0.725466	0.0459636	0.178594	0.440949	0.0315418	0.356115	0.560126
VIT.ENFANTS	-0.0276928	0.417859	0.607001	-0.0373984	0.273847	0.500255	-0.0163684	0.632087	0.759815	0.000647676	0.984886	0.987013
VITA	-0.0355284	0.297447	0.524773	-0.0298624	0.381205	0.576153	-0.0428489	0.20883	0.457063	-0.0177536	0.602697	0.738848
VOIE	-0.0597562	0.0922347	0.307891	-0.0528878	0.136248	0.380839	-0.0671233	0.0585248	0.228197	-0.104376	0.00321523	0.03283
VORALE	0.0204266	0.549231	0.699195	0.0208571	0.540843	0.693235	-0.00365488	0.914669	0.941034	-0.00622875	0.855103	0.903799
WHOOPING_COUGH	-0.0473416	0.165169	0.428146	-0.0423779	0.214149	0.462163	-0.0549798	0.106932	0.332996	-0.0188634	0.580435	0.725466
YELLOW_FEVER	0.0605456	0.0757945	0.268463	0.0450185	0.186929	0.447676	0.0765246	0.0247375	0.139978	0.055101	0.10616	0.332996
YEUXBLEUS	-0.0326449	0.338971	0.54994	-0.0302304	0.375918	0.574327	-0.0329928	0.333847	0.549308	-0.0402256	0.238634	0.4672
YEUXBRUNS	-0.0325994	0.339646	0.54994	-0.0349246	0.306302	0.5286	-0.0234164	0.49284	0.653365	0.0357497	0.295009	0.522458
YEUXVERTS	0.0754951	0.0268362	0.143126	0.0756252	0.0265741	0.143126	0.064802	0.0574854	0.227976	0.0014365	0.966447	0.979108

## Sheet: Table S3
Table S3. P-values of ANOVA multivariable tests between the listed non-genetic variables and alpha-diversity metrics. A full description of the variables is available in Additional File 2: Table S1.
	ACE	RICHNESS	CHAO1	Simpson's index
AGE.V0	1.12e-09	3.79e-12	1.71e-08	1.88e-07
ALT.V0	0.00203	0.00104	0.000874	0.0465
FASTF	0.41842	0.1507	0.531389	0.9821
GFR.V0	0.27873	0.26096	0.259184	0.1859
PDEJ	0.07301	0.09612	0.056522	0.9531
Raw fruits	0.66618	0.63481	0.466896	0.26
Fatty sweet products	0.93978	0.8931	0.845214	0.76
Sodas / Sugary drinks	0.2894	0.61009	0.176188	0.84
Fish	0.8	1	0.8	0.3

## Sheet: Table S4
Table S4. Results of PERMANOVA tests of 110 non-genetic covariates with three beta-diversity metrics.
	Bray Curtis						Jaccard						Unifrac
Covariate	SumsOfSqs	MeanSqs	F.Model	R2 individual	Pr(>F)	FDR	SumsOfSqs	MeanSqs	F.Model	R2 individual	Pr(>F)	FDR	SumsOfSqs	MeanSqs	F.Model	R2 individual	Pr(>F)	FDR
ACCOUNB	0.152	0.15228	0.61923	0.00072	0.963	0.963	0.229	0.2288	0.81197	0.00094	0.971	0.979371	0.08	0.079874	0.54553	0.00063	0.991	0.991
AGE.V0	1.081	1.08092	4.4148	0.00511	0.000999	0.0194805	1.298	1.29775	4.6259	0.00535	0.000999	0.00834879	0.963	0.96291	6.6229	0.00764	0.000999	0.008991
ALB.V0	0.423	0.42294	1.722	0.002	0.01598	0.0779025	0.421	0.42115	1.4958	0.00174	0.007992	0.0311688	0.281	0.28061	1.9196	0.00223	0.01499	0.0649567
ALLER	0.208	0.20797	0.84591	0.00098	0.6643	0.761991	0.269	0.26929	0.95582	0.00111	0.5544	0.648648	0.137	0.13667	0.93385	0.00108	0.4995	0.671741
ALP.V0	0.215	0.21525	0.87556	0.00102	0.6414	0.750438	0.327	0.32741	1.1624	0.00135	0.1059	0.22945	0.115	0.11535	0.78802	0.00092	0.7802	0.81503
ALT.V0	0.51	0.51004	2.0775	0.00241	0.006993	0.0481283	0.468	0.46818	1.6632	0.00193	0.003996	0.0212515	0.327	0.32725	2.2394	0.0026	0.003996	0.0246069
AMIDI	0.49	0.48968	1.9944	0.00231	0.008991	0.0500927	0.469	0.46854	1.6644	0.00193	0.004995	0.0224775	0.24	0.24031	1.6434	0.00191	0.02398	0.0905052
APPET	0.486	0.4862	1.9802	0.0023	0.002997	0.026973	0.581	0.58122	2.0657	0.0024	0.000999	0.00834879	0.355	0.3546	2.4271	0.00281	0.000999	0.008991
APPLOC	0.296	0.29596	1.2043	0.0014	0.2028	0.39936	0.298	0.29762	1.0565	0.00123	0.2797	0.436332	0.17	0.16996	1.1616	0.00135	0.2308	0.406531
ATTAQUE	0.203	0.20325	0.8267	0.00096	0.7283	0.803878	0.255	0.25479	0.9043	0.00105	0.7592	0.800405	0.127	0.12743	0.87068	0.00101	0.6424	0.775877
BICARB.V0	0.578	0.5779	2.3547	0.00273	0.000999	0.0194805	0.534	0.53388	1.897	0.0022	0.001998	0.0123035	0.288	0.28775	1.9685	0.00228	0.01299	0.0607932
BILI.V0	0.415	0.41488	1.6891	0.00196	0.02897	0.112983	0.308	0.30794	1.0932	0.00127	0.1698	0.310416	0.153	0.15306	1.046	0.00121	0.3506	0.53273
BMI.V0	0.262	0.26199	1.0659	0.00124	0.3287	0.545512	0.415	0.41455	1.4723	0.00171	0.004995	0.0224775	0.163	0.16336	1.1165	0.0013	0.2767	0.446684
BRUIT	0.341	0.34125	1.3889	0.00161	0.09391	0.233776	0.378	0.3778	1.3416	0.00156	0.01898	0.0600178	0.21	0.21011	1.4365	0.00167	0.08891	0.216718
CA.V0	0.358	0.35848	1.4592	0.00169	0.06693	0.186448	0.277	0.27702	0.98329	0.00114	0.4535	0.583071	0.117	0.11713	0.80023	0.00093	0.7732	0.814995
CCOLON	0.302	0.30225	1.2299	0.00143	0.1788	0.360683	0.269	0.26866	0.95361	0.00111	0.5824	0.674661	0.154	0.15398	1.0522	0.00122	0.3566	0.5349
CHEVEUXBLONDS	0.282	0.28172	1.1463	0.00133	0.2597	0.474764	0.345	0.34456	1.2234	0.00142	0.06593	0.154276	0.133	0.13303	0.90895	0.00106	0.5634	0.716498
CHEVEUXBRUNS	0.24	0.23985	0.97573	0.00113	0.4735	0.632177	0.307	0.30685	1.0893	0.00127	0.1928	0.341782	0.175	0.17458	1.1932	0.00139	0.1868	0.370434
CHEVEUXCHATAINS	0.226	0.22617	0.92002	0.00107	0.5574	0.686482	0.411	0.41115	1.4602	0.0017	0.00999	0.0343774	0.171	0.17128	1.1706	0.00136	0.2158	0.406531
CHEVEUXNOIRS	0.241	0.24064	0.97894	0.00114	0.4635	0.632177	0.299	0.29922	1.0622	0.00123	0.2717	0.435464	0.188	0.18818	1.2863	0.00149	0.1169	0.273546
CHOL.V0	0.315	0.31542	1.2836	0.00149	0.1419	0.318878	0.425	0.42518	1.5101	0.00175	0.004995	0.0224775	0.242	0.24164	1.6525	0.00192	0.03097	0.113234
CL.V0	0.356	0.35563	1.4475	0.00168	0.04995	0.151954	0.358	0.35813	1.2716	0.00148	0.04296	0.111696	0.188	0.18813	1.286	0.00149	0.1329	0.304888
CMSEQ	0.315	0.31485	1.2813	0.00149	0.1469	0.318878	0.32	0.31995	1.1359	0.00132	0.1469	0.282876	0.183	0.18309	1.2515	0.00145	0.1459	0.322081
CONCEN	0.21	0.21011	0.85464	0.00099	0.6583	0.761991	0.224	0.22427	0.79588	0.00092	0.988	0.988	0.085	0.084781	0.57906	0.00067	0.99	0.991
CORREC	0.412	0.41189	1.677	0.00195	0.02398	0.10791	0.441	0.44093	1.5662	0.00182	0.004995	0.0224775	0.263	0.26331	1.801	0.00209	0.00999	0.0487013
CRP.V0	0.285	0.28539	1.1612	0.00135	0.2248	0.424219	0.356	0.35589	1.2637	0.00147	0.05694	0.138347	0.185	0.18531	1.2667	0.00147	0.1409	0.317025
CSEIN	0.264	0.26438	1.0756	0.00125	0.3357	0.545512	0.272	0.27197	0.96536	0.00112	0.5315	0.641088	0.124	0.12354	0.84406	0.00098	0.6763	0.775877
CUISIN	0.366	0.36643	1.4916	0.00173	0.05195	0.151954	0.353	0.35347	1.2551	0.00146	0.04196	0.111575	0.238	0.23766	1.6252	0.00189	0.03696	0.119956
DEJ	0.512	0.51155	2.0837	0.00242	0.007992	0.0492139	0.422	0.42153	1.4971	0.00174	0.005994	0.0250464	0.336	0.33583	2.2983	0.00267	0.003996	0.0246069
DIABETE	0.325	0.32492	1.3223	0.00154	0.1199	0.275065	0.236	0.23588	0.83712	0.00097	0.953	0.969574	0.124	0.12397	0.847	0.00098	0.6883	0.775877
DIABP	0.618	0.61844	2.5204	0.00292	0.001998	0.025974	0.624	0.62383	2.2175	0.00257	0.000999	0.00834879	0.385	0.38518	2.6371	0.00306	0.000999	0.008991
DIFF	0.261	0.26064	1.0604	0.00123	0.3357	0.545512	0.239	0.23922	0.849	0.00099	0.9251	0.949445	0.154	0.15392	1.0518	0.00122	0.3357	0.516801
DIFFATM	0.242	0.24217	0.98519	0.00114	0.4515	0.632177	0.26	0.25957	0.9213	0.00107	0.6933	0.765246	0.169	0.16942	1.1579	0.00134	0.2138	0.406531
DINER	0.363	0.36294	1.4773	0.00171	0.06394	0.182463	0.354	0.35371	1.2559	0.00146	0.05694	0.138347	0.267	0.26678	1.8248	0.00212	0.01698	0.0709521
DORDIF	0.295	0.29503	1.2005	0.00139	0.2048	0.39936	0.274	0.27433	0.97373	0.00113	0.4865	0.599163	0.109	0.10925	0.74633	0.00087	0.8432	0.873048
DORH.T1	0.34	0.34038	1.3854	0.00161	0.0979	0.238631	0.373	0.3734	1.3259	0.00154	0.03097	0.0905872	0.183	0.18251	1.2475	0.00145	0.1748	0.360683
DORLUM	0.275	0.2754	1.1205	0.0013	0.2687	0.48165	0.292	0.29156	1.035	0.0012	0.3197	0.470456	0.123	0.12342	0.84323	0.00098	0.6783	0.775877
EMPLOIS	0.242	0.24207	0.98478	0.00114	0.4515	0.632177	0.289	0.28909	1.0262	0.00119	0.3367	0.480413	0.127	0.12693	0.8672	0.00101	0.6334	0.775877
FASTF	0.631	0.63051	2.5697	0.00298	0.001998	0.025974	0.856	0.85599	3.0457	0.00353	0.000999	0.00834879	0.514	0.51444	3.5257	0.00408	0.000999	0.008991
FATI	0.506	0.50622	2.0619	0.00239	0.003996	0.0292208	0.683	0.68279	2.4277	0.00281	0.000999	0.00834879	0.377	0.37726	2.5827	0.00299	0.001998	0.0146104
FC	0.261	0.26122	1.0628	0.00123	0.3477	0.557273	0.38	0.3801	1.3498	0.00157	0.01898	0.0600178	0.158	0.1584	1.0825	0.00126	0.3057	0.476892
GFR.V0	0.436	0.43552	1.7733	0.00206	0.01499	0.0762535	0.514	0.51397	1.8261	0.00212	0.001998	0.0123035	0.332	0.33182	2.2708	0.00263	0.001998	0.0146104
GLUC.V0	0.395	0.39484	1.6074	0.00187	0.03097	0.116887	0.401	0.40113	1.4246	0.00165	0.01499	0.0501094	0.378	0.37755	2.5847	0.003	0.000999	0.008991
GRIGN	0.37	0.37018	1.5069	0.00175	0.05195	0.151954	0.4	0.40028	1.4216	0.00165	0.00999	0.0343774	0.199	0.19914	1.3614	0.00158	0.1109	0.264802
HASCHICH	0.514	0.51394	2.0934	0.00243	0.002997	0.026973	0.59	0.59027	2.0979	0.00243	0.000999	0.00834879	0.431	0.43053	2.9486	0.00342	0.000999	0.008991
HDL.V0	0.631	0.63084	2.5711	0.00298	0.002997	0.026973	0.521	0.52081	1.8505	0.00215	0.001998	0.0123035	0.387	0.38726	2.6514	0.00307	0.001998	0.0146104
HYPERT	0.282	0.28205	1.1476	0.00133	0.2537	0.471157	0.277	0.27683	0.98263	0.00114	0.4635	0.583113	0.119	0.11906	0.81343	0.00094	0.7243	0.78068
INFARC	0.333	0.33346	1.3571	0.00158	0.1059	0.252863	0.261	0.26118	0.92702	0.00108	0.6793	0.756934	0.129	0.1292	0.88276	0.00103	0.6104	0.759753
K.V0	0.408	0.40771	1.6599	0.00193	0.03397	0.123985	0.396	0.39551	1.4046	0.00163	0.008991	0.0328733	0.17	0.1697	1.1599	0.00135	0.2318	0.406531
LOG	0.497	0.49685	2.0237	0.00235	0.003996	0.0292208	0.614	0.61376	2.1816	0.00253	0.000999	0.00834879	0.388	0.38839	2.6591	0.00308	0.000999	0.008991
MATIN	0.224	0.22439	0.91277	0.00106	0.5554	0.686482	0.279	0.27864	0.98907	0.00115	0.4396	0.57148	0.133	0.13276	0.90711	0.00105	0.5395	0.70135
MCH.V0	0.411	0.41109	1.6737	0.00194	0.02797	0.112844	0.46	0.46007	1.6343	0.0019	0.002997	0.0175325	0.29	0.2895	1.9805	0.0023	0.00999	0.0487013
MHCAT10_MHTESTYN2	0.246	0.24628	1.0019	0.00116	0.3936	0.620256	0.258	0.25838	0.91708	0.00107	0.7233	0.783575	0.123	0.12342	0.84323	0.00098	0.6933	0.775877
MHCAT10_MHTESTYN3	0.35	0.34984	1.4239	0.00165	0.08192	0.217833	0.432	0.43214	1.5349	0.00178	0.006993	0.0282131	0.213	0.21294	1.4559	0.00169	0.06294	0.171255
MHCAT10_ORTHO	0.186	0.18603	0.7566	0.00088	0.8372	0.859232	0.329	0.32935	1.1693	0.00136	0.09091	0.204547	0.127	0.12695	0.86738	0.00101	0.6623	0.775877
MHCAT10_REPRO	0.316	0.31564	1.2845	0.00149	0.1499	0.318878	0.287	0.28739	1.0201	0.00118	0.3756	0.504283	0.145	0.14453	0.98765	0.00115	0.4316	0.622954
MHCAT10_TEETH	0.472	0.47218	1.923	0.00223	0.007992	0.0492139	0.538	0.53751	1.91	0.00222	0.001998	0.0123035	0.377	0.37679	2.5795	0.00299	0.000999	0.008991
MHCAT10_VASC	0.237	0.23707	0.9644	0.00112	0.5025	0.632177	0.287	0.28718	1.0194	0.00118	0.3616	0.496026	0.162	0.16204	1.1074	0.00129	0.2787	0.446684
MHCAT10_VISC	0.353	0.35258	1.4351	0.00167	0.06893	0.187554	0.333	0.33332	1.1834	0.00137	0.09491	0.209518	0.214	0.21383	1.462	0.0017	0.06893	0.183291
MHCAT11_MHTESTYN3	0.375	0.37514	1.5271	0.00177	0.04795	0.151954	0.335	0.33476	1.1885	0.00138	0.08492	0.194816	0.211	0.21104	1.4428	0.00167	0.07293	0.189618
MHCAT11_MHTESTYN5	0.313	0.31311	1.2742	0.00148	0.1479	0.318878	0.272	0.272	0.96545	0.00112	0.5385	0.642903	0.11	0.10968	0.74926	0.00087	0.8551	0.877603
MHCAT8_MHTESTYN1	0.214	0.21444	0.87225	0.00101	0.6294	0.743836	0.291	0.29074	1.0321	0.0012	0.3227	0.470456	0.124	0.12373	0.84535	0.00098	0.6773	0.775877
MHCAT8_MHTESTYN2	0.195	0.19484	0.79244	0.00092	0.7772	0.84428	0.287	0.2867	1.0177	0.00118	0.3536	0.4953	0.139	0.13871	0.94779	0.0011	0.4935	0.67139
MHCAT8_MHTESTYN3	0.685	0.6854	2.7942	0.00324	0.000999	0.0194805	0.647	0.64739	2.3015	0.00267	0.000999	0.00834879	0.45	0.44969	3.0803	0.00357	0.000999	0.008991
MHCAT8_MHTESTYN4	0.193	0.19319	0.78572	0.00091	0.7972	0.84428	0.289	0.2889	1.0255	0.00119	0.3556	0.4953	0.142	0.14194	0.96988	0.00113	0.4745	0.663696
MHCATYN1	0.183	0.18294	0.74403	0.00086	0.8342	0.859232	0.255	0.25495	0.90487	0.00105	0.7662	0.800405	0.118	0.11806	0.80655	0.00094	0.7273	0.78068
MHCATYN10	0.222	0.22154	0.90117	0.00105	0.5904	0.71955	0.315	0.31543	1.1198	0.0013	0.1479	0.282876	0.178	0.17777	1.215	0.00141	0.1788	0.360683
MIN	0.221	0.22056	0.89715	0.00104	0.6084	0.733843	0.257	0.25684	0.91159	0.00106	0.7453	0.800001	0.163	0.16284	1.1129	0.00129	0.2388	0.410876
MULTI	0.239	0.2394	0.97388	0.00113	0.4935	0.632177	0.314	0.31378	1.1139	0.00129	0.1688	0.310416	0.17	0.16972	1.1599	0.00135	0.2318	0.406531
NBYPSEXP	0.236	0.23566	0.95865	0.00111	0.4915	0.632177	0.305	0.30469	1.0817	0.00126	0.2018	0.352397	0.121	0.12126	0.82843	0.00096	0.7053	0.778492
NIVETUD	0.423	0.42251	1.7203	0.002	0.01898	0.0888264	0.301	0.30057	1.067	0.00124	0.2428	0.400107	0.235	0.23495	1.6066	0.00186	0.03896	0.119956
NVILLES	0.179	0.17888	0.72747	0.00085	0.8691	0.876592	0.257	0.25688	0.91175	0.00106	0.7662	0.800405	0.122	0.12158	0.83064	0.00096	0.6963	0.775877
OMNIEX.ANCESTRY_PC1	0.277	0.27705	1.1273	0.00131	0.2717	0.48165	0.322	0.32226	1.1441	0.00133	0.1319	0.272126	0.228	0.22806	1.5594	0.00181	0.04795	0.14385
OMNIEX.ANCESTRY_PC2	0.252	0.25232	1.0265	0.00119	0.3976	0.620256	0.293	0.29259	1.0386	0.00121	0.3187	0.470456	0.17	0.17037	1.1644	0.00135	0.2248	0.406531
PDEJ	0.916	0.91621	3.7392	0.00433	0.000999	0.0194805	0.92	0.91952	3.2726	0.00379	0.000999	0.00834879	0.726	0.72612	4.9849	0.00576	0.000999	0.008991
PERCEP	0.352	0.35204	1.4329	0.00166	0.08392	0.218192	0.29	0.28989	1.029	0.0012	0.3257	0.470456	0.165	0.16513	1.1285	0.00131	0.2498	0.423574
PHOS.V0	0.449	0.44933	1.8297	0.00212	0.008991	0.0500927	0.455	0.45525	1.6171	0.00188	0.005994	0.0250464	0.296	0.29579	2.0237	0.00235	0.005994	0.0333951
PHYSL	0.218	0.2181	0.88717	0.00103	0.6194	0.739488	0.319	0.3187	1.1315	0.00131	0.1399	0.277429	0.179	0.17899	1.2234	0.00142	0.1768	0.360683
PLAIS	0.236	0.23597	0.95991	0.00111	0.4745	0.632177	0.286	0.28601	1.0152	0.00118	0.3816	0.504283	0.147	0.14675	1.0028	0.00116	0.4206	0.615128
PROBIO	0.275	0.27459	1.1172	0.0013	0.2777	0.484939	0.287	0.28723	1.0196	0.00118	0.3646	0.496026	0.131	0.13104	0.89532	0.00104	0.5904	0.742761
PRODALL1	0.374	0.37408	1.5228	0.00177	0.05195	0.151954	0.285	0.28476	1.0108	0.00117	0.3836	0.504283	0.259	0.25873	1.7696	0.00205	0.01399	0.062955
PRODALL2	0.336	0.33573	1.3664	0.00159	0.08891	0.226141	0.259	0.25943	0.92081	0.00107	0.7153	0.78215	0.205	0.20498	1.4014	0.00163	0.07592	0.193101
PRODALL3	0.244	0.24373	0.99151	0.00115	0.4466	0.632177	0.296	0.29626	1.0517	0.00122	0.3147	0.470456	0.184	0.18429	1.2597	0.00146	0.1598	0.346233
PROT.V0	0.284	0.28429	1.1568	0.00134	0.2238	0.424219	0.302	0.30245	1.0737	0.00125	0.2218	0.379487	0.135	0.1349	0.92173	0.00107	0.5634	0.716498
PTOX	0.233	0.23331	0.94909	0.0011	0.5015	0.632177	0.274	0.27358	0.97106	0.00113	0.5275	0.641088	0.141	0.14093	0.96296	0.00112	0.4765	0.663696
REPASH	0.303	0.30272	1.2318	0.00143	0.1638	0.342225	0.269	0.26915	0.95533	0.00111	0.6074	0.68445	0.123	0.12278	0.83884	0.00097	0.6903	0.775877
RESTAU	0.18	0.17978	0.73116	0.00085	0.8531	0.867937	0.253	0.25278	0.89717	0.00104	0.7982	0.826455	0.1	0.09957	0.68015	0.00079	0.9381	0.954415
REVENUS	0.323	0.32309	1.3149	0.00153	0.1169	0.273546	0.369	0.36926	1.3112	0.00152	0.03297	0.0940851	0.239	0.23898	1.6342	0.0019	0.03596	0.119956
SEL	0.245	0.24463	0.99519	0.00116	0.4456	0.632177	0.297	0.29707	1.0546	0.00122	0.2777	0.436332	0.168	0.16767	1.146	0.00133	0.2228	0.406531
SEX	1.233	1.23286	5.039	0.00583	0.000999	0.0194805	0.847	0.84666	3.0124	0.00349	0.000999	0.00834879	0.737	0.73735	5.0624	0.00585	0.000999	0.008991
SODIUM.V0	0.191	0.19101	0.77684	0.0009	0.8042	0.84428	0.277	0.27693	0.98299	0.00114	0.4825	0.599163	0.161	0.16055	1.0972	0.00127	0.2597	0.43407
SOIREE	0.25	0.25049	1.0191	0.00118	0.4196	0.632177	0.321	0.32122	1.1404	0.00132	0.1349	0.272126	0.167	0.16672	1.1394	0.00132	0.2328	0.406531
STRESS	0.245	0.24469	0.99543	0.00116	0.4356	0.632177	0.439	0.43906	1.5595	0.00181	0.003996	0.0212515	0.228	0.22834	1.5614	0.00181	0.03796	0.119956
TABAC.T1	0.391	0.3915	1.5938	0.00185	0.04695	0.151954	0.672	0.67192	2.3889	0.00277	0.000999	0.00834879	0.573	0.57267	3.9266	0.00455	0.000999	0.008991
TEMP	0.516	0.51648	2.1038	0.00244	0.001998	0.025974	0.551	0.55108	1.9583	0.00227	0.000999	0.00834879	0.364	0.36433	2.4939	0.00289	0.003996	0.0246069
TRIG.V0	0.382	0.38176	1.5541	0.0018	0.04595	0.151954	0.477	0.4769	1.6942	0.00197	0.001998	0.0123035	0.227	0.22718	1.5534	0.0018	0.03596	0.119956
TRIS	0.203	0.20275	0.82467	0.00096	0.7283	0.803878	0.272	0.27171	0.96444	0.00112	0.5455	0.644682	0.119	0.1193	0.81507	0.00095	0.7443	0.791665
UREA.V0	0.419	0.4191	1.7064	0.00198	0.02597	0.112537	0.525	0.52497	1.8653	0.00216	0.000999	0.00834879	0.274	0.27445	1.8773	0.00218	0.00999	0.0487013
VILLENPOP	0.206	0.20597	0.83779	0.00097	0.7043	0.792338	0.267	0.2668	0.94699	0.0011	0.6084	0.68445	0.122	0.12233	0.83578	0.00097	0.7233	0.78068
VILLESPOP	0.187	0.18742	0.76224	0.00089	0.8042	0.84428	0.267	0.26684	0.94712	0.0011	0.6004	0.68445	0.127	0.12741	0.87048	0.00101	0.6543	0.775877
VIT	0.204	0.20435	0.83116	0.00097	0.6943	0.788671	0.311	0.31129	1.1051	0.00128	0.1848	0.33264	0.136	0.13593	0.92882	0.00108	0.5185	0.681624
VIT.ENFANTS	0.274	0.27367	1.1135	0.00129	0.2987	0.51394	0.374	0.3744	1.3295	0.00154	0.03696	0.100566	0.25	0.25046	1.7129	0.00199	0.02098	0.081822
VITA	0.308	0.30762	1.2518	0.00145	0.1768	0.360683	0.299	0.29885	1.0609	0.00123	0.2627	0.426887	0.181	0.18128	1.2391	0.00144	0.1628	0.34632
VOIE	0.248	0.24776	1.0079	0.00117	0.4216	0.632177	0.352	0.35226	1.2508	0.00145	0.05395	0.137221	0.223	0.22257	1.5218	0.00177	0.03896	0.119956
VORALE	0.559	0.55851	2.2755	0.00264	0.002997	0.026973	0.384	0.38376	1.3628	0.00158	0.02697	0.08091	0.222	0.22237	1.5205	0.00176	0.05395	0.157804
WHOOPING_COUGH	0.391	0.3908	1.591	0.00185	0.02797	0.112844	0.435	0.43521	1.5458	0.00179	0.008991	0.0328733	0.33	0.33042	2.2612	0.00262	0.004995	0.0292208
YELLOW_FEVER	0.407	0.40725	1.6581	0.00192	0.03497	0.123985	0.377	0.37703	1.3389	0.00155	0.02498	0.0769121	0.225	0.22489	1.5377	0.00178	0.05794	0.165341
YEUXBLEUS	0.193	0.19252	0.78301	0.00091	0.7972	0.84428	0.276	0.27627	0.98063	0.00114	0.4605	0.583113	0.135	0.13546	0.92557	0.00108	0.5155	0.681624
YEUXBRUNS	0.246	0.24573	0.99968	0.00116	0.4216	0.632177	0.307	0.30651	1.0881	0.00126	0.2238	0.379487	0.145	0.14548	0.99412	0.00115	0.3936	0.582927
YEUXVERTS	0.239	0.23916	0.97292	0.00113	0.4855	0.632177	0.301	0.30145	1.0701	0.00124	0.2358	0.394123	0.159	0.15907	1.0871	0.00126	0.3047	0.476892

## Sheet: Table S5
Table S5. P-values of PERMANOVA multivariable tests of the listed non-genetic variables with beta-diversity metrics. A full description of the variables is available in Additional File 2: Table S1.
	Bray Curtis	Jaccard	Unifrac
AGE.V0	0.000999	0.000999	0.000999
ALT.V0	0.000999	0.001998	0.000999
SEX	0.000999	0.000999	0.000999
MHCAT8_MHTESTYN3	0.001998	0.005994	0.001998
PDEJ	0.002997	0.002997	0.000999
DEJ	0.015984	0.035964	0.008991
DIABP	0.016983	0.030969	0.01998
Raw Fruits	0.02	0.01	0.01
APPET	0.020979	0.000999	0.011988
MHCAT10_TEETH	0.043956	0.023976	0.022977
HDL.V0	0.060991	0.086913	0.057942
HASCHICH	0.134865	0.176823	0.052947
FATI	0.257742	0.026973	0.35964
LOG	0.270729	0.24975	0.491508
FASTF	0.285714	0.081918	0.278721
TEMP	0.623377	0.233766	0.218781

## Sheet: Table S6
Table S6. Cumulative variance of Bray Curtis dissimilary metric explained by all the covariates available in the cohort.
Covariate	Bray-Curtis R2 individual	Bray-Curtis R2 Cumulative
ACCOUNB	0.00072	0.00072
AGE.V0	0.00511	0.00583
ALB.V0	0.00117	0.007
ALLER	0.00095	0.00795
ALP.V0	0.00123	0.00918
ALT.V0	0.00208	0.01126
AMIDI	0.0018	0.01306
APPET	0.00198	0.01504
APPLOC	0.00133	0.01637
ATTAQUE	0.00081	0.01718
BICARB.V0	0.0022	0.01938
BILI.V0	0.00172	0.0211
BMI.V0	0.00111	0.02221
BRUIT	0.00144	0.02365
CA.V0	0.00142	0.02507
CCOLON	0.00142	0.02649
CHEVEUXBLONDS	0.0012	0.02769
CHEVEUXBRUNS	0.00081	0.0285
CHEVEUXCHATAINS	0.00096	0.02946
CHEVEUXNOIRS	0.00116	0.03062
CHOL.V0	0.00089	0.03151
CL.V0	0.00097	0.03248
CMSEQ	0.00107	0.03355
CONCEN	0.00099	0.03454
CORREC	0.00129	0.03583
CRP.V0	0.0011	0.03693
CSEIN	0.00111	0.03804
CUISIN	0.00144	0.03948
DEJ	0.00188	0.04136
DIABETE	0.00162	0.04298
DIABP	0.0019	0.04488
DIFF	0.00122	0.0461
DIFFATM	0.00078	0.04688
DINER	0.0012	0.04808
DORDIF	0.00133	0.04941
DORH.T1	0.00118	0.05059
DORLUM	0.00107	0.05166
EMPLOIS	0.00097	0.05263
FASTF	0.00129	0.05392
FATI	0.0013	0.05522
FC	0.00079	0.05601
GFR.V0	0.0014	0.05741
GLUC.V0	0.00157	0.05898
GRIGN	0.00106	0.06004
HASCHICH	0.00148	0.06152
HDL.V0	0.00155	0.06307
HYPERT	0.00102	0.06409
INFARC	0.00151	0.0656
K.V0	0.00197	0.06757
LOG	0.00128	0.06885
MATIN	0.001	0.06985
MCH.V0	0.00155	0.0714
MHCAT10_MHTESTYN2	0.00105	0.07245
MHCAT10_MHTESTYN3	0.00157	0.07402
MHCAT10_ORTHO	0.00084	0.07486
MHCAT10_REPRO	0.00135	0.07621
MHCAT10_TEETH	0.00172	0.07793
MHCAT10_VASC	0.00085	0.07878
MHCAT10_VISC	0.00114	0.07992
MHCAT11_MHTESTYN3	0.00112	0.08104
MHCAT11_MHTESTYN5	0.0013	0.08234
MHCAT8_MHTESTYN1	0.00086	0.0832
MHCAT8_MHTESTYN2	0.00084	0.08404
MHCAT8_MHTESTYN3	0.00221	0.08625
MHCAT8_MHTESTYN4	0.00085	0.0871
MHCATYN1	0.00071	0.08781
MHCATYN10	0.00079	0.0886
MIN	0.00091	0.08951
MULTI	0.00129	0.0908
NBYPSEXP	0.00097	0.09177
NIVETUD	0.00153	0.0933
NVILLES	0.00075	0.09405
OMNIEX.ANCESTRY_PC1	0.00097	0.09502
OMNIEX.ANCESTRY_PC2	0.00125	0.09627
PDEJ	0.00234	0.09861
PERCEP	0.00181	0.10042
PHOS.V0	0.00127	0.10169
PHYSL	0.00106	0.10275
PLAIS	0.00113	0.10388
PROBIO	0.00118	0.10506
PRODALL1	0.00124	0.1063
PRODALL2	0.00137	0.10767
PRODALL3	0.00117	0.10884
PROT.V0	0.00088	0.10972
PTOX	0.00098	0.1107
REPASH	0.00091	0.11161
RESTAU	0.001	0.11261
REVENUS	0.00154	0.11415
SEL	0.00088	0.11503
SEX	0.00205	0.11708
SODIUM.V0	0.00143	0.11851
SOIREE	0.00096	0.11947
STRESS	0.00098	0.12045
TABAC.T1	0.00151	0.12196
TEMP	0.00093	0.12289
TRIG.V0	0.00116	0.12405
TRIS	0.00099	0.12504
UREA.V0	0.00126	0.1263
VILLENPOP	0.00084	0.12714
VILLESPOP	0.00088	0.12802
VIT	0.00085	0.12887
VIT.ENFANTS	0.0015	0.13037
VITA	0.00107	0.13144
VOIE	0.00124	0.13268
VORALE	0.0021	0.13478
WHOOPING_COUGH	0.00145	0.13623
YELLOW_FEVER	0.00197	0.1382
YEUXBLEUS	0.00084	0.13904
YEUXBRUNS	0.00133	0.14037
YEUXVERTS	0.00097	0.14134
VIANDE	0.00138	0.14272
POISSON	0.00155	0.14427
OEUFS	0.00058	0.14485
CRUD	0.00096	0.14581
LEGC	0.00086	0.14667
FECUL	0.00109	0.14776
LEGS	0.00108	0.14884
FCRUS	0.00145	0.15029
FCUITS	0.00087	0.15116
LAIT	0.00129	0.15245
FROM	0.00155	0.154
CHARCU	0.00118	0.15518
SUCR	0.00094	0.15612
VIENN	0.00141	0.15753
FRITS	0.00124	0.15877
PLATC	0.00131	0.16008
DESS	0.00144	0.16152
SODAS	0.00127	0.16279
ALCOOL	0.00124	0.16403

## Sheet: Table S7
Table S7. List of all taxa tested in the study for association with the genetic and non-genetic variables. When the phenotypes were dichotomized, the total number of tests was reduced from 475 to 374.
Species	Genus	Family	Order	Class	Phylum
Flavonifractor_plautii	Blautia	Lachnospiraceae	Clostridiales	Clostridia	Firmicutes
Acetivibrio_ethanolgignens	Clostridium_IV	Ruminococcaceae	Bacteroidales	Bacteroidia	Proteobacteria
Clostridium_leptum	Clostridium_XlVa	Bacteroidaceae	Selenomonadales	Negativicutes	Bacteroidetes
Gemmiger_formicilis	Flavonifractor	Eubacteriaceae	Burkholderiales	Betaproteobacteria	Actinobacteria
Ruminococcus_lactaris	Lachnospiracea_incertae_sedis	Porphyromonadaceae	Erysipelotrichales	Erysipelotrichia	Verrucomicrobia
Blautia_wexlerae	Acetivibrio	Rikenellaceae	Desulfovibrionales	Deltaproteobacteria	Synergistetes
Faecalibacterium_prausnitzii	Bacteroides	Veillonellaceae	Actinobacteridae	Actinobacteriia	Tenericutes
Clostridium_bolteae	Eubacterium	Erysipelotrichaceae	Enterobacteriales	Bacilli	Lentisphaerae
Blautia_luti	Coprococcus	Desulfovibrionaceae	Lactobacillales	Gammaproteobacteria
Eubacterium_rectale	Oscillibacter	Christensenellaceae	Eggerthellales	Coriobacteriia
Oscillibacter_ruminantium	Ruminococcus2	Clostridiales_Incertae_Sedis_XIII	Bacillales	Verrucomicrobiae
Roseburia_inulinivorans	Gemmiger	Peptococcaceae_2	Verrucomicrobiales	Alphaproteobacteria
Fusicatenibacter_saccharivorans	Roseburia	Sutterellaceae	Coriobacteriales	Synergistia
Intestinimonas_butyriciproducens	Faecalibacterium	Bifidobacteriaceae	Rhodospirillales	Mollicutes
Bacteroides_vulgatus	Fusicatenibacter	Defluviitaleaceae_A	Synergistales	Sphingobacteriia
Bacteroides_xylanisolvens	Intestinimonas	Enterobacteriaceae	Actinomycetales	Lentisphaeria
Blautia_faecis	Alistipes	Defluviitaleaceae_B	Pasteurellales
Coprococcus_catus	Clostridium_III	Peptostreptococcaceae	Acholeplasmatales
Eubacterium_desmolans	Dorea	Clostridiaceae_1	Sphingobacteriales
Clostridium_methylpentosum	Parabacteroides	Prevotellaceae	Victivallales
Eubacterium_eligens	Ruminococcus	Clostridiales_Incertae_Sedis_XII	Micrococcales
Bacteroides_uniformis	Eisenbergiella	unclassified_Clostridiales
Alistipes_shahii	Anaerotruncus	Streptococcaceae
Clostridium_populeti	Sporobacter	Acidaminococcaceae
Dorea_longicatena	Christensenella	Oxalobacteraceae
Clostridium_thermocellum	Acetanaerobacterium	Catabacteriaceae
Oscillibacter_valericigenes	Clostridium_XlVb	Eggerthellaceae
Eisenbergiella_tayi	Desulfotomaculum	Verrucomicrobiaceae
Coprococcus_comes	Barnesiella	Paenibacillaceae_1
Eubacterium_coprostanoligenes	Anaerostipes	Coriobacteriaceae
Anaerotruncus_colihominis	Hydrogenoanaerobacterium	Gracilibacteraceae
Sporobacter_termitidis	Anaerovorax	Rhodospirillaceae
Christensenella_minuta	Bifidobacterium	Synergistaceae
Dorea_formicigenerans	Vallitalea	Peptococcaceae_1
Acetanaerobacterium_elongatum	Anaerofilum	Comamonadaceae
Ruminococcus_faecis	Clostridium_XVIII	Bacillaceae_1
Ruminococcus_bromii	Pseudoflavonifractor	Pasteurellaceae
Parabacteroides_distasonis	Defluviitalea	Clostridiaceae_4
Clostridium_viride	Ethanoligenens	Clostridiales_Incertae_Sedis_III
Hydrogenoanaerobacterium_saccharovorans	Bilophila	Acholeplasmataceae
Alistipes_onderdonkii	Escherichia_Shigella	Streptomycetaceae
Bacteroides_thetaiotaomicron	Acidaminobacter	Clostridiales_Incertae_Sedis_XI
Parabacteroides_merdae	Natranaerovirga	Clostridiaceae_2
Anaerostipes_hadrus	Alkalibaculum	Atopobiaceae
Eubacterium_hallii	Papillibacter	Burkholderiaceae
Anaerovorax_odorimutans	Streptococcus	Sphingobacteriaceae
Clostridium_lactatifermentans	Hespellia	Lactobacillaceae
Blautia_obeum	Romboutsia	Peptoniphilaceae
Clostridium_glycyrrhizinilyticum	Parasutterella	Victivallaceae
Barnesiella_intestinihominis	Lachnospira	Carnobacteriaceae
Alistipes_putredinis	Desulfovibrio
Desulfotomaculum_nigrificans	Prevotella
Clostridium_asparagiforme	Catabacter
Anaerofilum_pentosovorans	Clostridium_sensu_stricto
Roseburia_faecis	Dendrosporobacter
Eubacterium_xylanophilum	Butyricimonas
Pseudoflavonifractor_capillosus	Saccharofermentans
Eubacterium_siraeum	Undibacterium
Eubacterium_ventriosum	Akkermansia
Bacteroides_ovatus	Phascolarctobacterium
Eubacterium_ramulus	Caloramator
Defluviitalea_saccharophila	Coprobacter
Clostridium_spiroforme	Paenibacillus
Vallitalea_pronyensis	Intestinibacter
Ethanoligenens_harbinense	Mogibacterium
Bacteroides_caccae	Paraprevotella
Bilophila_wadsworthia	Butyrivibrio
Clostridium_sporosphaeroides	Pelotomaculum
Ruminococcus_albus	Collinsella
Escherichia_Shigella_flexneri	Adlercreutzia
Acidaminobacter_hydrogenoformans	Gracilibacter
Alistipes_indistinctus	Dialister
Ruminococcus_torques	Sutterella
Roseburia_intestinalis	Holdemania
Bifidobacterium_longum	Aestuariispira
Natranaerovirga_pectinivora	Murimonas
Bifidobacterium_adolescentis	Veillonella
Clostridium_straminisolvens	Haemophilus
Alkalibaculum_bacchi	Caldibacillus
Papillibacter_cinnamivorans	Peptococcus
Romboutsia_sedimentorum	Sporomusa
Hespellia_porcina	Thermovenabulum
Lachnospira_multipara	Acholeplasma
Clostridium_celerecrescens	Pseudobutyrivibrio
Coprococcus_eutactus	Holdemanella
Alistipes_finegoldii	Streptomyces
Catabacter_hongkongensis	Butyricicoccus
Parasutterella_excrementihominis	Schlegelella
Ruminococcus_callidus	Acidaminococcus
Dendrosporobacter_quercicolus	Oxalobacter
Streptococcus_salivarius	Dethiosulfovibrio
Clostridium_hylemonae	Turicibacter
Saccharofermentans_acetigenes	Salimesophilobacter
Desulfotomaculum_tongense	unclassified_Enterobacteriaceae
Clostridium_polysaccharolyticum	Howardella
Ruminococcus_gauvreauii	Allisonella
Undibacterium_oligocarboniphilum	Selenomonas
Akkermansia_muciniphila	Lactonifactor
Bacteroides_cellulosilyticus	Erysipelotrichaceae_incertae_sedis
Desulfotomaculum_alcoholivorax	Lactivibrio
Coprobacter_fastidiosus	Lactococcus
Caloramator_mitchellensis	Eggerthella
Bacteroides_stercoris	Pseudobacteroides
Clostridium_disporicum	Slackia
Intestinibacter_bartlettii	Alkaliphilus
Eubacterium_ruminantium	Enterorhabdus
Eubacterium_uniforme	Ralstonia
Butyrivibrio_crossotus	Mitsuokella
Clostridium_aldenense	Faecalicoccus
Paraprevotella_clara	Olsenella
Pelotomaculum_propionicicum	Alloprevotella
Ruminococcus_champanellensis	Thermotalea
Adlercreutzia_equolifaciens	Subdoligranulum
Acetivibrio_cellulolyticus	Anaerovibrio
Collinsella_aerofaciens	Catenibacterium
Vallitalea_guaymasensis	Odoribacter
Gracilibacter_thermotolerans	Anaerosporobacter
Bacteroides_massiliensis	Coprobacillus
Paenibacillus_chinjuensis	Parasporobacterium
Hungatella_hathewayi	Desulfitibacter
Streptococcus_parasanguinis	Lactobacillus
Eubacterium_sulci	Megasphaera
Holdemania_filiformis	Clostridium_XII
Clostridium_oroticum	Peptoniphilus
Aestuariispira_insulae	Fastidiosipila
Butyricimonas_virosa	Gordonibacter
Prevotella_copri	Porphyromonas
Barnesiella_viscericola	Victivallis
Ruminococcus_gnavus	Granulicatella
Murimonas_intestini	Cloacibacillus
Bacteroides_fragilis	Klebsiella
Clostridium_saccharolyticum	Ercella
Mogibacterium_vescum	Erysipelothrix
Veillonella_dispar	Roseateles
Bacteroides_plebeius	Senegalimassilia
Bacteroides_coprocola
Caldibacillus_debilis
Peptococcus_niger
Haemophilus_parainfluenzae
Butyricimonas_faecihominis
Clostridium_cellulolyticum
Sporomusa_termitida
Desulfovibrio_desulfuricans
Bacteroides_faecis
Phascolarctobacterium_succinatutens
Sutterella_wadsworthensis
Pseudobutyrivibrio_ruminis
Bacteroides_eggerthii
Mogibacterium_neglectum
Holdemanella_biformis
Streptomyces_aomiensis
Thermovenabulum_ferriorganovorum
Phascolarctobacterium_faecium
Blautia_coccoides
Clostridium_thermosuccinogenes
Desulfovibrio_piger
Butyricicoccus_pullicaecorum
Clostridium_sufflavum
Schlegelella_thermodepolymerans
Butyricimonas_paravirosa
Clostridium_colinum
Dialister_invisus
Oxalobacter_formigenes
Desulfotomaculum_hydrothermale
Bifidobacterium_bifidum
Bacteroides_nordii
Prevotella_oralis
Turicibacter_sanguinis
Acidaminococcus_intestini
Salimesophilobacter_vulgaris
Obesumbacterium_proteus
Bacteroides_clarus
Clostridium_xylanovorans
Howardella_ureilytica
Acholeplasma_parvum
Allisonella_histaminiformans
Parabacteroides_goldsteinii
Selenomonas_bovis
Clostridium_fimetarium
Desulfovibrio_simplex
Clostridium_cellobioparum
Bifidobacterium_angulatum
Desulfovibrio_intestinalis
Lactonifactor_longoviformis
Prevotella_stercorea
Lactivibrio_alcoholicus
Prevotella_jejuni
Bacteroides_salyersiae
Prevotella_oulorum
Pseudobacteroides_cellulosolvens
Clostridium_propionicum
Clostridium_lavalense
Alkaliphilus_crotonatoxidans
Lactococcus_lactis
Eggerthella_sinensis
Paenibacillus_stellifer
Sutterella_stercoricanis
Ralstonia_insidiosa
Dialister_succinatiphilus
Enterorhabdus_mucosicola
Dethiosulfovibrio_peptidovorans
Mitsuokella_jalaludinii
Olsenella_uli
Alloprevotella_rava
Faecalicoccus_acidiformans
Slackia_isoflavoniconvertens
Thermotalea_metallivorans
Clostridium_symbiosum
Clostridium_termitidis
Subdoligranulum_variabile
Anaerovibrio_lipolyticus
Catenibacterium_mitsuokai
Anaerosporobacter_mobilis
Parasutterella_secunda
Coprobacillus_cateniformis
Parasporobacterium_paucivorans
Desulfitibacter_alkalitolerans
Eubacterium_dolichum
Anaerostipes_rhamnosivorans
Bacteroides_finegoldii
Ruminococcus_flavefaciens
Acholeplasma_brassicae
Clostridium_papyrosolvens
Bacteroides_oleiciplenus
Blautia_stercoris
Clostridium_purinilyticum
Parabacteroides_johnsonii
Fastidiosipila_sanguinis
Blautia_glucerasea
Odoribacter_splanchnicus
Prevotella_shahii
Bacteroides_coprophilus
Victivallis_vadensis
Bifidobacterium_catenulatum
Blautia_hansenii
Granulicatella_adiacens
Clostridium_jejuense
Clostridium_saccharogumia
Bacteroides_dorei
Klebsiella_variicola
Desulfotomaculum_peckii
Ercella_succinigenes
Gordonibacter_pamelaeae
Senegalimassilia_anaerobia
Clostridium_amygdalinum

## Sheet: Table S8
Table S8. Results of the association tests by using MaAsLin [52] between 110 non-genetic variables and 475 taxa evaluated in our study. The description of the covariates is available in Additional File 2: Table S1.
Variable	Feature	Coefficient	N	N not 0	P-value	Q-value
ACCOUNB	Firmicutes|Clostridia|Clostridiales|Clostridiaceae_4|Salimesophilobacter	0.000738379	862	214	0.00199664	0.627
ACCOUNB	Firmicutes|Clostridia|Clostridiales|Clostridiaceae_4|Salimesophilobacter|Salimesophilobacter_vulgaris	0.000726919	862	214	0.00237748	0.661
ACCOUNB	Tenericutes|Mollicutes|Acholeplasmatales|Acholeplasmataceae|Acholeplasma|Acholeplasma_brassicae	0.00246182	862	119	0.0126874	1
ACCOUNB	Firmicutes|Clostridia|Clostridiales|Lachnospiraceae|Butyrivibrio	0.00107228	862	456	0.0171807	1
ACCOUNB	Firmicutes|Clostridia|Clostridiales|Lachnospiraceae|Butyrivibrio|Butyrivibrio_crossotus	0.0010688	862	456	0.017547	1
ACCOUNB	Proteobacteria|Deltaproteobacteria|Desulfovibrionales|Desulfovibrionaceae|Desulfovibrio|Desulfovibrio_piger	0.0018321	862	266	0.0210324	1
ACCOUNB	Firmicutes|Clostridia|Clostridiales|Ruminococcaceae|Papillibacter	0.00144075	862	635	0.0237748	1
ACCOUNB	Firmicutes|Clostridia|Clostridiales|Lachnospiraceae|Clostridium_XlVb|Clostridium_colinum	0.00134431	862	245	0.0258811	1
ACCOUNB	Bacteroidetes|Bacteroidia|Bacteroidales|Porphyromonadaceae|Odoribacter|Odoribacter_splanchnicus	0.00214046	862	107	0.0268704	1
ACCOUNB	Firmicutes|Clostridia|Clostridiales|Ruminococcaceae|Clostridium_IV|Eubacterium_siraeum	0.00142064	862	708	0.0303227	1
ACCOUNB	Firmicutes|Clostridia|Clostridiales|Ruminococcaceae|Papillibacter|Papillibacter_cinnamivorans	0.00134399	862	635	0.0352849	1
ACCOUNB	Firmicutes|Clostridia|Clostridiales|Lachnospiraceae|Eisenbergiella	0.00100913	862	825	0.039071	1
ACCOUNB	Firmicutes|Clostridia|Clostridiales|Lachnospiraceae|Eisenbergiella|Eisenbergiella_tayi	0.000959564	862	825	0.0501177	1
ACCOUNB	Firmicutes|Clostridia|Clostridiales|Peptococcaceae_1	0.00143813	862	389	0.0529426	1
ACCOUNB	Firmicutes|Clostridia|Clostridiales|Lachnospiraceae|Clostridium_XlVa|Clostridium_xylanovorans	0.000455807	862	211	0.0560398	1
ACCOUNB	Actinobacteria|Coriobacteriia|Eggerthellales|Eggerthellaceae|Slackia	0.000938718	862	163	0.0573592	1
ACCOUNB	Firmicutes|Negativicutes|Selenomonadales|Veillonellaceae|Dialister	0.00138262	862	412	0.057913	1
ACCOUNB	Firmicutes|Clostridia|Clostridiales|Christensenellaceae	0.000931824	862	803	0.0585367	1
ACCOUNB	Firmicutes|Clostridia|Clostridiales|Christensenellaceae|Christensenella	0.000928544	862	803	0.0590472	1
ACCOUNB	Bacteroidetes|Bacteroidia|Bacteroidales|Porphyromonadaceae|Parabacteroides|Parabacteroides_goldsteinii	0.00177517	862	205	0.0598887	1
ACCOUNB	Firmicutes|Clostridia|Clostridiales|Christensenellaceae|Christensenella|Christensenella_minuta	0.000918819	862	803	0.0623193	1
ACCOUNB	Firmicutes|Clostridia|Clostridiales|Ruminococcaceae|Ercella|Ercella_succinigenes	0.0017738	862	91	0.0689909	1
ACCOUNB	Firmicutes|Clostridia|Clostridiales|Lachnospiraceae|Ruminococcus2	0.00079073	862	860	0.0747035	1
ACCOUNB	Proteobacteria|Deltaproteobacteria|Desulfovibrionales|Desulfovibrionaceae|Desulfovibrio	0.00128538	862	611	0.0753559	1
ACCOUNB	Firmicutes|Clostridia|Clostridiales|Ruminococcaceae|Ercella	0.00170533	862	91	0.0803488	1
ACCOUNB	Bacteroidetes|Bacteroidia|Bacteroidales|Prevotellaceae|Prevotella|Prevotella_oulorum	0.00165988	862	173	0.0842199	1
ACCOUNB	Firmicutes|Clostridia|Clostridiales|Ruminococcaceae|Ruminococcus|Ruminococcus_callidus	0.0010935	862	571	0.0875788	1
ACCOUNB	Firmicutes|Clostridia|Clostridiales|Lachnospiraceae|Clostridium_XlVb	0.00100791	862	789	0.0879801	1
ACCOUNB	Firmicutes|Clostridia|Clostridiales|Ruminococcaceae|Acetivibrio|Acetivibrio_cellulolyticus	0.00103985	862	427	0.0966095	1
ACCOUNB	Firmicutes|Clostridia|Clostridiales|Lachnospiraceae|Murimonas	-0.00116958	862	367	0.103318	1
ACCOUNB	Firmicutes|Clostridia|Clostridiales|Lachnospiraceae|Murimonas|Murimonas_intestini	-0.00115234	862	367	0.108847	1
ACCOUNB	Firmicutes|Clostridia|Clostridiales|Lachnospiraceae|Lachnospiracea_incertae_sedis|Eubacterium_ruminantium	0.00121666	862	466	0.111186	1
ACCOUNB	Firmicutes|Clostridia|Clostridiales|Lachnospiraceae|Clostridium_XlVa|Clostridium_fimetarium	0.00120151	862	202	0.111403	1
ACCOUNB	Proteobacteria|Deltaproteobacteria|Desulfovibrionales|Desulfovibrionaceae|Desulfovibrio|Desulfovibrio_desulfuricans	0.000982821	862	298	0.118326	1
ACCOUNB	Firmicutes|Clostridia|Clostridiales|Ruminococcaceae|Ruminococcus|Ruminococcus_gauvreauii	0.000930685	862	549	0.119544	1
ACCOUNB	Firmicutes|Clostridia|Clostridiales|Lachnospiraceae|Ruminococcus2|Ruminococcus_lactaris	0.000687384	862	858	0.122415	1
ACCOUNB	Firmicutes|Bacilli|Bacillales|Bacillaceae_1|Caldibacillus|Caldibacillus_debilis	-0.00117103	862	305	0.125626	1
ACCOUNB	Firmicutes|Clostridia|Clostridiales|Peptococcaceae_1|Peptococcus	0.00113015	862	305	0.131749	1
ACCOUNB	Bacteroidetes|Bacteroidia|Bacteroidales|Prevotellaceae|Prevotella|Prevotella_copri	0.00105188	862	376	0.134812	1
ACCOUNB	Bacteroidetes|Bacteroidia|Bacteroidales|Prevotellaceae|Prevotella	0.000994444	862	610	0.134913	1
ACCOUNB	Firmicutes|Bacilli|Bacillales|Bacillaceae_1|Caldibacillus	-0.00114349	862	305	0.137054	1
ACCOUNB	Firmicutes|Erysipelotrichia|Erysipelotrichales|Erysipelotrichaceae|Holdemanella|Holdemanella_biformis	0.000969488	862	274	0.137742	1
ACCOUNB	Proteobacteria|Deltaproteobacteria|Desulfovibrionales|Desulfovibrionaceae|Bilophila	-0.000953228	862	686	0.139353	1
ACCOUNB	Firmicutes|Clostridia|Clostridiales|Clostridiaceae_2	-0.000676599	862	163	0.143461	1
ACCOUNB	Firmicutes|Negativicutes|Selenomonadales|Veillonellaceae|Megasphaera	-0.001436	862	119	0.146774	1
ACCOUNB	Firmicutes|Clostridia|Clostridiales|Clostridiaceae_2|Alkaliphilus	-0.00066733	862	161	0.151635	1
ACCOUNB	Firmicutes|Clostridia|Clostridiales|Ruminococcaceae|Faecalibacterium|Faecalibacterium_prausnitzii	0.000589393	862	857	0.153037	1
ACCOUNB	Firmicutes|Erysipelotrichia|Erysipelotrichales|Erysipelotrichaceae|Holdemanella	0.000919672	862	274	0.158459	1
ACCOUNB	Firmicutes|Clostridia|Clostridiales|Peptococcaceae_1|Peptococcus|Peptococcus_niger	0.00105648	862	305	0.16014	1
ACCOUNB	Firmicutes|Clostridia|Clostridiales|Lachnospiraceae|Ruminococcus2|Ruminococcus_faecis	0.000684896	862	795	0.160648	1
ACCOUNB	Firmicutes|Clostridia|Clostridiales|Peptococcaceae_1|Desulfitibacter|Desulfitibacter_alkalitolerans	0.00113847	862	124	0.162662	1
ACCOUNB	Firmicutes|Clostridia|Clostridiales|Peptococcaceae_1|Desulfitibacter	0.00113542	862	124	0.163765	1
ACCOUNB	Actinobacteria|Coriobacteriia|Eggerthellales|Eggerthellaceae|Gordonibacter	-0.000596742	862	109	0.166754	1
ACCOUNB	Bacteroidetes|Bacteroidia|Bacteroidales|Porphyromonadaceae|Barnesiella|Barnesiella_viscericola	0.000441641	862	373	0.168485	1
ACCOUNB	Proteobacteria|Deltaproteobacteria|Desulfovibrionales|Desulfovibrionaceae|Bilophila|Bilophila_wadsworthia	-0.000881892	862	686	0.170435	1
ACCOUNB	Verrucomicrobia	0.000986582	862	540	0.172665	1
ACCOUNB	Firmicutes|Clostridia|Clostridiales|Defluviitaleaceae	-0.000787459	862	732	0.173559	1
ACCOUNB	Tenericutes|Mollicutes|Acholeplasmatales|Acholeplasmataceae|Acholeplasma|Acholeplasma_parvum	0.000458343	862	208	0.174292	1
ACCOUNB	Firmicutes|Clostridia|Clostridiales|Defluviitaleaceae|Vallitalea	-0.000784391	862	732	0.175654	1
ACCOUNB	Verrucomicrobia|Verrucomicrobiae|Verrucomicrobiales|Verrucomicrobiaceae|Akkermansia|Akkermansia_muciniphila	0.000984165	862	527	0.175713	1
ACCOUNB	Firmicutes|Clostridia|Clostridiales|Gracilibacteraceae	0.000965275	862	427	0.176152	1
ACCOUNB	Firmicutes|Clostridia|Clostridiales|Clostridiaceae_2|Alkaliphilus|Alkaliphilus_crotonatoxidans	-0.00061666	862	159	0.180657	1
ACCOUNB	Firmicutes|Clostridia|Clostridiales|Ruminococcaceae|Faecalibacterium	0.000550514	862	857	0.181936	1
ACCOUNB	Proteobacteria|Gammaproteobacteria	0.000701675	862	775	0.185314	1
ACCOUNB	Verrucomicrobia|Verrucomicrobiae|Verrucomicrobiales|Verrucomicrobiaceae	0.000959036	862	527	0.187654	1
ACCOUNB	Firmicutes|Clostridia|Clostridiales|Eubacteriaceae	0.000610877	862	861	0.189438	1
ACCOUNB	Actinobacteria|Coriobacteriia|Eggerthellales|Eggerthellaceae|Slackia|Slackia_isoflavoniconvertens	0.00125222	862	137	0.191933	1
ACCOUNB	Firmicutes|Clostridia|Clostridiales|Gracilibacteraceae|Gracilibacter|Gracilibacter_thermotolerans	0.000925254	862	421	0.19701	1
ACCOUNB	Firmicutes|Bacilli|Lactobacillales|Streptococcaceae|Lactococcus|Lactococcus_lactis	0.000516009	862	159	0.198029	1
ACCOUNB	Verrucomicrobia|Verrucomicrobiae	0.000927497	862	527	0.201386	1
ACCOUNB	Firmicutes|Clostridia|Clostridiales|Gracilibacteraceae|Gracilibacter	0.000912853	862	421	0.202697	1
ACCOUNB	Bacteroidetes|Bacteroidia|Bacteroidales|Bacteroidaceae|Bacteroides|Bacteroides_massiliensis	0.000944911	862	420	0.203961	1
ACCOUNB	Firmicutes|Bacilli|Bacillales|Bacillaceae_1	-0.000971679	862	306	0.203967	1
ACCOUNB	Firmicutes|Clostridia|Clostridiales|Clostridiales_Incertae_Sedis_XIII|Anaerovorax|Anaerovorax_odorimutans	0.000684653	862	751	0.204258	1
ACCOUNB	Firmicutes|Clostridia|Clostridiales|Ruminococcaceae|Anaerotruncus	0.000528921	862	810	0.204947	1
ACCOUNB	Actinobacteria|Coriobacteriia|Eggerthellales|Eggerthellaceae|Eggerthella|Eggerthella_sinensis	0.000533959	862	158	0.209373	1
ACCOUNB	Verrucomicrobia|Verrucomicrobiae|Verrucomicrobiales|Verrucomicrobiaceae|Akkermansia	0.000908083	862	527	0.211755	1
ACCOUNB	Firmicutes|Clostridia|Clostridiales|Lachnospiraceae|Clostridium_XlVa|Clostridium_jejuense	0.0012376	862	95	0.213139	1
ACCOUNB	Firmicutes|Erysipelotrichia|Erysipelotrichales|Erysipelotrichaceae|Erysipelotrichaceae_incertae_sedis|Eubacterium_dolichum	-0.00125396	862	124	0.2133	1
ACCOUNB	Firmicutes|Clostridia|Clostridiales|Lachnospiraceae|Lachnospiracea_incertae_sedis|Eubacterium_eligens	0.000665872	862	837	0.213822	1
ACCOUNB	Verrucomicrobia|Verrucomicrobiae|Verrucomicrobiales	0.000897165	862	527	0.217146	1
ACCOUNB	Firmicutes|Clostridia|Clostridiales|Ruminococcaceae|Anaerotruncus|Anaerotruncus_colihominis	0.000512037	862	810	0.220757	1
ACCOUNB	Bacteroidetes|Bacteroidia|Bacteroidales|Porphyromonadaceae|Butyricimonas|Butyricimonas_faecihominis	0.000784204	862	301	0.221629	1
ACCOUNB	Bacteroidetes|Bacteroidia|Bacteroidales|Prevotellaceae	0.00075789	862	677	0.223921	1
ACCOUNB	Actinobacteria|Coriobacteriia|Eggerthellales|Eggerthellaceae|Eggerthella	0.000505105	862	167	0.228082	1
ACCOUNB	Firmicutes|Clostridia|Clostridiales|Eubacteriaceae|Eubacterium	0.000559319	862	861	0.229546	1
ACCOUNB	Firmicutes|Clostridia|Clostridiales|Defluviitaleaceae|Vallitalea|Vallitalea_pronyensis	-0.000714087	862	691	0.234924	1
ACCOUNB	Firmicutes|Bacilli|Lactobacillales|Streptococcaceae|Streptococcus|Streptococcus_parasanguinis	0.000820448	862	407	0.236819	1
ACCOUNB	Firmicutes|Clostridia|Clostridiales|Clostridiales_Incertae_Sedis_XIII|Anaerovorax	0.000637009	862	751	0.237186	1
ACCOUNB	Firmicutes|Clostridia|Clostridiales|Lachnospiraceae|Blautia|Blautia_faecis	-0.00052832	862	846	0.238567	1
ACCOUNB	Firmicutes|Clostridia|Clostridiales|Ruminococcaceae|Clostridium_III|Clostridium_thermosuccinogenes	0.000413124	862	267	0.249023	1
ACCOUNB	Firmicutes|Clostridia|Clostridiales|Ruminococcaceae|Ruminococcus	0.000553456	862	836	0.249834	1
ACCOUNB	Firmicutes|Clostridia|Clostridiales|Lachnospiraceae|Clostridium_XlVa|Clostridium_symbiosum	0.000557822	862	135	0.266909	1
ACCOUNB	Firmicutes|Clostridia|Clostridiales|Ruminococcaceae|Subdoligranulum|Subdoligranulum_variabile	0.00108754	862	134	0.270388	1
ACCOUNB	Firmicutes|Erysipelotrichia|Erysipelotrichales|Erysipelotrichaceae|Coprobacillus|Coprobacillus_cateniformis	-0.00107493	862	127	0.27292	1
ACCOUNB	Proteobacteria|Betaproteobacteria|Burkholderiales|Sutterellaceae|Parasutterella|Parasutterella_secunda	-0.00107861	862	128	0.273492	1
ACCOUNB	Bacteroidetes|Bacteroidia|Bacteroidales|Porphyromonadaceae|Barnesiella	0.000610182	862	779	0.273519	1
ACCOUNB	Firmicutes|Clostridia|Clostridiales|Ruminococcaceae|Subdoligranulum	0.00107127	862	134	0.277198	1
ACCOUNB	Actinobacteria|Actinobacteria|Actinomycetales	-0.000646822	862	328	0.277591	1
ACCOUNB	Bacteroidetes|Bacteroidia|Bacteroidales|Porphyromonadaceae|Parabacteroides|Parabacteroides_merdae	-0.000604562	862	760	0.278711	1
ACCOUNB	Firmicutes|Clostridia|Clostridiales|Eubacteriaceae|Eubacterium|Eubacterium_coprostanoligenes	0.000558364	862	813	0.287773	1
ACCOUNB	Firmicutes|Bacilli|Lactobacillales|Carnobacteriaceae	0.000724608	862	100	0.288954	1
ACCOUNB	Firmicutes|Clostridia|Clostridiales|Clostridiaceae_1	0.000644505	862	692	0.294015	1
ACCOUNB	Firmicutes|Clostridia|Clostridiales|Lachnospiraceae|Clostridium_XlVa|Clostridium_asparagiforme	0.000601444	862	722	0.299263	1
ACCOUNB	Firmicutes|Erysipelotrichia|Erysipelotrichales|Erysipelotrichaceae|Coprobacillus	-0.00101445	862	127	0.300437	1
ACCOUNB	Firmicutes|Clostridia|Clostridiales|Clostridiales_Incertae_Sedis_XIII|Mogibacterium	-0.000747617	862	472	0.301925	1
ACCOUNB	Firmicutes|Clostridia|Clostridiales|Lachnospiraceae|Dorea|Dorea_longicatena	-0.000463793	862	831	0.311782	1
ACCOUNB	Firmicutes|Negativicutes|Selenomonadales|Veillonellaceae|Dialister|Dialister_succinatiphilus	0.000966835	862	153	0.314869	1
ACCOUNB	Proteobacteria|Deltaproteobacteria|Desulfovibrionales|Desulfovibrionaceae|Desulfovibrio|Desulfovibrio_intestinalis	-0.000705306	862	189	0.319707	1
ACCOUNB	Firmicutes|Bacilli|Lactobacillales|Streptococcaceae|Lactococcus	0.000441164	862	169	0.324992	1
ACCOUNB	Firmicutes|Bacilli|Lactobacillales|Carnobacteriaceae|Granulicatella|Granulicatella_adiacens	0.000672771	862	99	0.328018	1
ACCOUNB	Proteobacteria|Betaproteobacteria|Burkholderiales|Sutterellaceae|Sutterella|Sutterella_stercoricanis	0.000933516	862	157	0.335494	1
ACCOUNB	Bacteroidetes|Bacteroidia|Bacteroidales|Porphyromonadaceae|Butyricimonas|Butyricimonas_paravirosa	0.000638038	862	245	0.337414	1
ACCOUNB	Firmicutes|Clostridia|Clostridiales|Ruminococcaceae|Clostridium_III|Clostridium_cellobioparum	0.000739286	862	195	0.33892	1
ACCOUNB	Bacteroidetes|Bacteroidia|Bacteroidales|Bacteroidaceae|Bacteroides|Bacteroides_ovatus	-0.000528987	862	702	0.33927	1
ACCOUNB	Firmicutes|Clostridia|Clostridiales|Lachnospiraceae|Clostridium_XlVa|Clostridium_glycyrrhizinilyticum	0.0005239	862	742	0.341464	1
ACCOUNB	Firmicutes|Clostridia|Clostridiales|Lachnospiraceae|Lactonifactor|Lactonifactor_longoviformis	0.00073927	862	187	0.345169	1
ACCOUNB	Firmicutes|Clostridia|Clostridiales|Ruminococcaceae|Clostridium_III|Clostridium_papyrosolvens	-0.000917107	862	119	0.34591	1
ACCOUNB	Bacteroidetes|Bacteroidia|Bacteroidales|Porphyromonadaceae|Odoribacter	0.000952234	862	131	0.346842	1
ACCOUNB	Firmicutes|Clostridia|Clostridiales|Clostridiales_Incertae_Sedis_XIII	0.000478396	862	787	0.348567	1
ACCOUNB	Bacteroidetes|Bacteroidia|Bacteroidales|Rikenellaceae|Alistipes|Alistipes_finegoldii	0.000503524	862	594	0.348693	1
ACCOUNB	Firmicutes|Clostridia|Clostridiales|Lachnospiraceae|Roseburia	-0.000456016	862	858	0.349377	1
ACCOUNB	Firmicutes|Clostridia|Clostridiales|Lachnospiraceae|Coprococcus|Coprococcus_eutactus	-0.000636488	862	602	0.352172	1
ACCOUNB	Actinobacteria|Actinobacteria|Actinobacteridae|Bifidobacteriaceae|Bifidobacterium|Bifidobacterium_catenulatum	-0.000904602	862	103	0.358241	1
ACCOUNB	Bacteroidetes|Bacteroidia|Bacteroidales|Bacteroidaceae|Bacteroides|Bacteroides_caccae	-0.000545273	862	686	0.360769	1
ACCOUNB	Firmicutes|Clostridia|Clostridiales|Lachnospiraceae|Hespellia	0.000618164	862	624	0.365873	1
ACCOUNB	Firmicutes|Clostridia|Clostridiales|Ruminococcaceae|Clostridium_IV|Clostridium_leptum	-0.000403922	862	859	0.365984	1
ACCOUNB	Firmicutes|Bacilli	0.000524037	862	786	0.368272	1
ACCOUNB	Firmicutes|Bacilli|Lactobacillales|Carnobacteriaceae|Granulicatella	0.000605178	862	100	0.37437	1
ACCOUNB	Synergistetes|Synergistia|Synergistales|Synergistaceae|Cloacibacillus	-0.000887366	862	97	0.378121	1
ACCOUNB	Actinobacteria|Coriobacteriia|Coriobacteriales|Coriobacteriaceae|Collinsella|Collinsella_aerofaciens	0.000599894	862	422	0.378666	1
ACCOUNB	Firmicutes|Clostridia|Clostridiales|Peptococcaceae_2|Desulfotomaculum|Desulfotomaculum_peckii	0.000860267	862	91	0.379223	1
ACCOUNB	Firmicutes|Clostridia|Clostridiales|Lachnospiraceae|Roseburia|Roseburia_inulinivorans	-0.000433306	862	852	0.382744	1
ACCOUNB	Firmicutes|Clostridia|Clostridiales|Lachnospiraceae|Blautia|Blautia_hansenii	-0.000618339	862	102	0.383317	1
ACCOUNB	Firmicutes|Clostridia|Clostridiales|Lachnospiraceae	0.000274633	862	862	0.390636	1
ACCOUNB	Proteobacteria|Betaproteobacteria|Burkholderiales|Burkholderiaceae|Ralstonia|Ralstonia_insidiosa	-0.000511315	862	156	0.395098	1
ACCOUNB	Firmicutes|Bacilli|Lactobacillales|Streptococcaceae|Streptococcus|Streptococcus_salivarius	0.000617219	862	561	0.39531	1
ACCOUNB	Firmicutes|Erysipelotrichia|Erysipelotrichales|Erysipelotrichaceae|Erysipelotrichaceae_incertae_sedis	-0.00037767	862	179	0.40023	1
ACCOUNB	Firmicutes|Clostridia|Clostridiales|Clostridiales_Incertae_Sedis_XI	-0.00030515	862	230	0.401642	1
ACCOUNB	Firmicutes|Clostridia|Clostridiales|Lachnospiraceae|Blautia|Blautia_luti	-0.000343255	862	853	0.40263	1
ACCOUNB	Firmicutes|Clostridia|Clostridiales|Ruminococcaceae|Butyricicoccus	-0.000527408	862	264	0.40731	1
ACCOUNB	Firmicutes|Clostridia|Clostridiales|Lachnospiraceae|Lactonifactor	0.000641922	862	187	0.408014	1
ACCOUNB	Proteobacteria|Gammaproteobacteria|Enterobacteriales	0.000446117	862	721	0.408155	1
ACCOUNB	Firmicutes|Clostridia|Clostridiales|Lachnospiraceae|Coprococcus|Coprococcus_catus	0.000358195	862	846	0.410206	1
ACCOUNB	Proteobacteria|Gammaproteobacteria|Enterobacteriales|Enterobacteriaceae	0.00044298	862	721	0.411612	1
ACCOUNB	Firmicutes|Clostridia|Clostridiales|Ruminococcaceae|Butyricicoccus|Butyricicoccus_pullicaecorum	-0.000514381	862	264	0.415855	1
ACCOUNB	Firmicutes|Bacilli|Lactobacillales	0.000545212	862	673	0.417774	1
ACCOUNB	Firmicutes|Clostridia|Clostridiales|Lachnospiraceae|Howardella	0.000472146	862	211	0.418898	1
ACCOUNB	Firmicutes|Clostridia|Clostridiales|Clostridiales_Incertae_Sedis_XIII|Mogibacterium|Mogibacterium_vescum	-0.000590011	862	334	0.419715	1
ACCOUNB	Firmicutes|Clostridia|Clostridiales|Lachnospiraceae|Anaerostipes|Anaerostipes_rhamnosivorans	0.000607308	862	121	0.423665	1
ACCOUNB	Firmicutes|Clostridia	0.00022503	862	862	0.4289	1
ACCOUNB	Proteobacteria|Betaproteobacteria|Burkholderiales|Burkholderiaceae|Ralstonia	-0.000474943	862	156	0.428934	1
ACCOUNB	Firmicutes|Clostridia|Clostridiales|Lachnospiraceae|Blautia|Blautia_coccoides	0.000565788	862	271	0.429207	1
ACCOUNB	Firmicutes	0.000223274	862	862	0.429237	1
ACCOUNB	Firmicutes|Negativicutes	0.00034601	862	854	0.432223	1
ACCOUNB	Firmicutes|Clostridia|Clostridiales|Peptostreptococcaceae|Romboutsia	0.000513276	862	623	0.433866	1
ACCOUNB	Firmicutes|Clostridia|Clostridiales|Lachnospiraceae|Clostridium_XlVa|Clostridium_polysaccharolyticum	-0.000306241	862	552	0.433909	1
ACCOUNB	Firmicutes|Clostridia|Clostridiales|Lachnospiraceae|Lachnospiracea_incertae_sedis	0.000323783	862	862	0.436335	1
ACCOUNB	Firmicutes|Clostridia|Clostridiales|Ruminococcaceae|Pseudoflavonifractor|Pseudoflavonifractor_capillosus	-0.000439975	862	709	0.437563	1
ACCOUNB	Firmicutes|Clostridia|Clostridiales|Ruminococcaceae|Pseudoflavonifractor	-0.000440212	862	709	0.43763	1
ACCOUNB	Firmicutes|Erysipelotrichia|Erysipelotrichales|Erysipelotrichaceae|Catenibacterium|Catenibacterium_mitsuokai	-0.00074926	862	132	0.441823	1
ACCOUNB	Firmicutes|Clostridia|Clostridiales|Peptostreptococcaceae|Romboutsia|Romboutsia_sedimentorum	0.000505246	862	623	0.442892	1
ACCOUNB	Actinobacteria|Actinobacteria|Actinobacteridae|Bifidobacteriaceae|Bifidobacterium|Bifidobacterium_adolescentis	0.000527621	862	647	0.443514	1
ACCOUNB	Firmicutes|Bacilli|Lactobacillales|Streptococcaceae	0.000516466	862	647	0.443782	1
ACCOUNB	Firmicutes|Clostridia|Clostridiales|Lachnospiraceae|Lachnospiracea_incertae_sedis|Ruminococcus_gnavus	-0.000226496	862	370	0.44594	1
ACCOUNB	Bacteroidetes|Bacteroidia|Bacteroidales	0.000262516	862	861	0.448951	1
ACCOUNB	Firmicutes|Clostridia|Clostridiales|Lachnospiraceae|Coprococcus	-0.000395452	862	860	0.450623	1
ACCOUNB	Bacteroidetes|Bacteroidia	0.000261977	862	861	0.450914	1
ACCOUNB	Firmicutes|Erysipelotrichia|Erysipelotrichales|Erysipelotrichaceae|Catenibacterium	-0.000724089	862	132	0.456828	1
ACCOUNB	Proteobacteria|Betaproteobacteria|Burkholderiales	-0.000397827	862	843	0.457828	1
ACCOUNB	Firmicutes|Clostridia|Clostridiales|Lachnospiraceae|Clostridium_XlVa|Clostridium_oroticum	0.000481866	862	384	0.460062	1
ACCOUNB	Proteobacteria|Betaproteobacteria	-0.000393879	862	843	0.460197	1
ACCOUNB	Firmicutes|Clostridia|Clostridiales|Lachnospiraceae|Ruminococcus2|Ruminococcus_torques	0.000431364	862	660	0.464708	1
ACCOUNB	Actinobacteria|Coriobacteriia|Coriobacteriales	0.000483696	862	487	0.464825	1
ACCOUNB	Bacteroidetes	0.000251137	862	861	0.46511	1
ACCOUNB	Firmicutes|Clostridia|Clostridiales|Eubacteriaceae|Eubacterium|Eubacterium_sulci	0.00045573	862	397	0.475926	1
ACCOUNB	Proteobacteria|Betaproteobacteria|Burkholderiales|Comamonadaceae	-0.000519872	862	317	0.476545	1
ACCOUNB	Firmicutes|Clostridia|Clostridiales|Ruminococcaceae|Clostridium_III|Clostridium_sufflavum	0.00036077	862	259	0.478057	1
ACCOUNB	Firmicutes|Negativicutes|Selenomonadales|Veillonellaceae	0.000393372	862	825	0.48243	1
ACCOUNB	Firmicutes|Clostridia|Clostridiales|Lachnospiraceae|Howardella|Howardella_ureilytica	0.000411313	862	211	0.482495	1
ACCOUNB	Firmicutes|Clostridia|Clostridiales|Ruminococcaceae|Clostridium_IV|Clostridium_methylpentosum	0.000320217	862	845	0.482874	1
ACCOUNB	Bacteroidetes|Bacteroidia|Bacteroidales|Prevotellaceae|Paraprevotella	0.000542669	862	459	0.486555	1
ACCOUNB	Proteobacteria|Gammaproteobacteria|Pasteurellales|Pasteurellaceae|Haemophilus|Haemophilus_parainfluenzae	0.000238295	862	303	0.486931	1
ACCOUNB	Firmicutes|Erysipelotrichia|Erysipelotrichales|Erysipelotrichaceae|Holdemania|Holdemania_filiformis	-0.000485404	862	393	0.488005	1
ACCOUNB	Firmicutes|Clostridia|Clostridiales|Lachnospiraceae|Blautia	-0.000276829	862	862	0.490569	1
ACCOUNB	Firmicutes|Clostridia|Clostridiales	0.000195681	862	862	0.491564	1
ACCOUNB	Firmicutes|Clostridia|Clostridiales|Lachnospiraceae|Lachnospiracea_incertae_sedis|Eubacterium_ramulus	0.000413948	862	700	0.494909	1
ACCOUNB	Firmicutes|Negativicutes|Selenomonadales	0.000302432	862	854	0.495872	1
ACCOUNB	Firmicutes|Clostridia|Clostridiales|Clostridiales_Incertae_Sedis_III|Thermovenabulum|Thermovenabulum_ferriorganovorum	0.000433863	862	273	0.501048	1
ACCOUNB	Synergistetes|Synergistia|Synergistales|Synergistaceae|Lactivibrio|Lactivibrio_alcoholicus	0.000645543	862	179	0.502986	1
ACCOUNB	Firmicutes|Clostridia|Clostridiales|Ruminococcaceae|Intestinimonas|Intestinimonas_butyriciproducens	0.000315947	862	851	0.503952	1
ACCOUNB	Firmicutes|Clostridia|Clostridiales|Lachnospiraceae|Clostridium_XlVa|Clostridium_bolteae	0.000293412	862	855	0.508566	1
ACCOUNB	Proteobacteria|Gammaproteobacteria|Enterobacteriales|Enterobacteriaceae|Escherichia/Shigella	0.000260741	862	674	0.510095	1
ACCOUNB	Bacteroidetes|Bacteroidia|Bacteroidales|Prevotellaceae|Prevotella|Prevotella_stercorea	0.000631972	862	182	0.51134	1
ACCOUNB	Bacteroidetes|Bacteroidia|Bacteroidales|Bacteroidaceae|Bacteroides|Bacteroides_clarus	0.000279534	862	211	0.511416	1
ACCOUNB	Firmicutes|Clostridia|Clostridiales|Clostridiaceae_1|Clostridium_sensu_stricto	0.000393349	862	570	0.515306	1
ACCOUNB	Firmicutes|Clostridia|Clostridiales|Peptoniphilaceae	-0.000283901	862	112	0.515767	1
ACCOUNB	Actinobacteria|Coriobacteriia|Eggerthellales|Eggerthellaceae|Gordonibacter|Gordonibacter_pamelaeae	-0.000652539	862	89	0.516824	1
ACCOUNB	Firmicutes|Clostridia|Clostridiales|Ruminococcaceae|Intestinimonas	0.000306681	862	851	0.517023	1
ACCOUNB	Firmicutes|Clostridia|Clostridiales|Lachnospiraceae|Clostridium_XlVb|Clostridium_propionicum	0.000404106	862	164	0.520178	1
ACCOUNB	Proteobacteria|Betaproteobacteria|Burkholderiales|Burkholderiaceae	-0.000385062	862	157	0.520938	1
ACCOUNB	Firmicutes|Negativicutes|Selenomonadales|Veillonellaceae|Selenomonas|Selenomonas_bovis	-0.000151228	862	203	0.522009	1
ACCOUNB	Proteobacteria|Gammaproteobacteria|Enterobacteriales|Enterobacteriaceae|Escherichia/Shigella|Escherichia/Shigella_flexneri	0.000250266	862	674	0.524057	1
ACCOUNB	Firmicutes|Clostridia|Clostridiales|Clostridiales_Incertae_Sedis_III|Thermovenabulum	0.000409189	862	283	0.52428	1
ACCOUNB	Firmicutes|Bacilli|Lactobacillales|Streptococcaceae|Streptococcus	0.000436319	862	626	0.529279	1
ACCOUNB	Actinobacteria|Coriobacteriia|Eggerthellales|Eggerthellaceae|Enterorhabdus	-0.000588977	862	158	0.53532	1
ACCOUNB	Firmicutes|Clostridia|Clostridiales|Ruminococcaceae|Fastidiosipila|Fastidiosipila_sanguinis	-0.000613085	862	111	0.53822	1
ACCOUNB	Firmicutes|Clostridia|Clostridiales|Ruminococcaceae|Ruminococcus|Ruminococcus_bromii	0.000335118	862	785	0.538773	1
ACCOUNB	Firmicutes|Clostridia|Clostridiales|Lachnospiraceae|Blautia|Blautia_wexlerae	-0.000260021	862	857	0.544041	1
ACCOUNB	Firmicutes|Clostridia|Clostridiales|Ruminococcaceae|Ruminococcus|Ruminococcus_albus	0.000379219	862	682	0.544543	1
ACCOUNB	Firmicutes|Negativicutes|Selenomonadales|Veillonellaceae|Mitsuokella|Mitsuokella_jalaludinii	-0.000590136	862	146	0.545319	1
ACCOUNB	Actinobacteria|Actinobacteria|Micrococcales	-0.00059028	862	98	0.546803	1
ACCOUNB	Bacteroidetes|Bacteroidia|Bacteroidales|Bacteroidaceae|Bacteroides|Bacteroides_nordii	0.00023648	862	221	0.552513	1
ACCOUNB	Proteobacteria|Gammaproteobacteria|Pasteurellales|Pasteurellaceae|Haemophilus	0.000201403	862	306	0.552931	1
ACCOUNB	Bacteroidetes|Bacteroidia|Bacteroidales|Rikenellaceae|Alistipes|Alistipes_shahii	0.000283342	862	835	0.554061	1
ACCOUNB	Synergistetes|Synergistia|Synergistales|Synergistaceae|Lactivibrio	0.000561709	862	179	0.555723	1
ACCOUNB	Firmicutes|Clostridia|Clostridiales|Ruminococcaceae	0.000178075	862	862	0.556632	1
ACCOUNB	Proteobacteria|Deltaproteobacteria|Desulfovibrionales	0.000348092	862	808	0.561413	1
ACCOUNB	Bacteroidetes|Bacteroidia|Bacteroidales|Porphyromonadaceae|Butyricimonas|Butyricimonas_virosa	-0.000425741	862	378	0.561465	1
ACCOUNB	Firmicutes|Clostridia|Clostridiales|Lachnospiraceae|Clostridium_XlVa|Clostridium_hylemonae	0.000384208	862	560	0.56293	1
ACCOUNB	Proteobacteria|Gammaproteobacteria|Pasteurellales	0.000195255	862	306	0.564096	1
ACCOUNB	Proteobacteria|Betaproteobacteria|Burkholderiales|Comamonadaceae|Schlegelella|Schlegelella_thermodepolymerans	-0.000383375	862	255	0.564188	1
ACCOUNB	Actinobacteria|Actinobacteria|Actinobacteridae|Bifidobacteriaceae|Bifidobacterium|Bifidobacterium_longum	-0.000382617	862	653	0.566974	1
ACCOUNB	Firmicutes|Negativicutes|Selenomonadales|Veillonellaceae|Selenomonas	-0.000134012	862	203	0.570206	1
ACCOUNB	Bacteroidetes|Bacteroidia|Bacteroidales|Porphyromonadaceae|Parabacteroides|Parabacteroides_distasonis	0.000305878	862	780	0.570349	1
ACCOUNB	Proteobacteria|Betaproteobacteria|Burkholderiales|Comamonadaceae|Schlegelella	-0.000375083	862	255	0.572955	1
ACCOUNB	Bacteroidetes|Bacteroidia|Bacteroidales|Bacteroidaceae|Bacteroides|Bacteroides_thetaiotaomicron	0.000321317	862	761	0.573777	1
ACCOUNB	Bacteroidetes|Bacteroidia|Bacteroidales|Bacteroidaceae|Bacteroides|Bacteroides_coprophilus	0.000561587	862	106	0.573906	1
ACCOUNB	Firmicutes|Clostridia|Clostridiales|unclassified_Clostridiales|Natranaerovirga|Natranaerovirga_pectinivora	0.000251281	862	650	0.575039	1
ACCOUNB	Firmicutes|Negativicutes|Selenomonadales|Acidaminococcaceae|Acidaminococcus|Acidaminococcus_intestini	-4.33239e-05	862	215	0.5761	1
ACCOUNB	Firmicutes|Clostridia|Clostridiales|Ruminococcaceae|Fastidiosipila	-0.000559202	862	111	0.576104	1
ACCOUNB	Firmicutes|Erysipelotrichia|Erysipelotrichales|Erysipelotrichaceae|Holdemania	-0.00038881	862	393	0.581119	1
ACCOUNB	Firmicutes|Clostridia|Clostridiales|Ruminococcaceae|Gemmiger|Gemmiger_formicilis	0.000257404	862	859	0.581238	1
ACCOUNB	Firmicutes|Erysipelotrichia|Erysipelotrichales|Erysipelotrichaceae|Clostridium_XVIII|Clostridium_saccharogumia	0.000539878	862	93	0.581634	1
ACCOUNB	Proteobacteria|Gammaproteobacteria|Pasteurellales|Pasteurellaceae	0.000185601	862	306	0.581728	1
ACCOUNB	Firmicutes|Clostridia|Clostridiales|unclassified_Clostridiales|Natranaerovirga	0.000248147	862	651	0.582937	1
ACCOUNB	Actinobacteria|Actinobacteria|Actinobacteridae|Bifidobacteriaceae|Bifidobacterium|Bifidobacterium_angulatum	-0.000330721	862	194	0.586084	1
ACCOUNB	Firmicutes|Clostridia|Clostridiales|Lachnospiraceae|Pseudobutyrivibrio|Pseudobutyrivibrio_ruminis	0.000336572	862	280	0.587911	1
ACCOUNB	Firmicutes|Clostridia|Clostridiales|Peptococcaceae_2|Desulfotomaculum|Desulfotomaculum_alcoholivorax	0.000341123	862	500	0.589906	1
ACCOUNB	Bacteroidetes|Bacteroidia|Bacteroidales|Bacteroidaceae|Bacteroides	0.000230733	862	861	0.591396	1
ACCOUNB	Bacteroidetes|Bacteroidia|Bacteroidales|Porphyromonadaceae|Barnesiella|Barnesiella_intestinihominis	0.000313125	862	740	0.591872	1
ACCOUNB	Firmicutes|Negativicutes|Selenomonadales|Veillonellaceae|Allisonella	-0.000287815	862	207	0.599999	1
ACCOUNB	Proteobacteria|Betaproteobacteria|Burkholderiales|Oxalobacteraceae|Undibacterium	-0.000345561	862	539	0.601821	1
ACCOUNB	Firmicutes|Clostridia|Clostridiales|Peptococcaceae_2|Desulfotomaculum|Desulfotomaculum_hydrothermale	0.000358745	862	236	0.602899	1
ACCOUNB	Firmicutes|Negativicutes|Selenomonadales|Veillonellaceae|Mitsuokella	-0.000500851	862	148	0.606471	1
ACCOUNB	Proteobacteria|Deltaproteobacteria|Desulfovibrionales|Desulfovibrionaceae	0.000308475	862	808	0.608222	1
ACCOUNB	Firmicutes|Clostridia|Clostridiales|Peptoniphilaceae|Peptoniphilus	-0.000223088	862	112	0.609575	1
ACCOUNB	Actinobacteria|Actinobacteria|Actinobacteridae|Bifidobacteriaceae|Bifidobacterium|Bifidobacterium_bifidum	0.000299316	862	222	0.614129	1
ACCOUNB	Firmicutes|Clostridia|Clostridiales|Ruminococcaceae|Anaerofilum	0.000272622	862	721	0.615558	1
ACCOUNB	Bacteroidetes|Bacteroidia|Bacteroidales|Prevotellaceae|Prevotella|Prevotella_oralis	0.000463618	862	219	0.619582	1
ACCOUNB	Proteobacteria|Deltaproteobacteria	0.000296207	862	809	0.620498	1
ACCOUNB	Actinobacteria|Coriobacteriia|Coriobacteriales|Coriobacteriaceae|Collinsella	0.000345195	862	438	0.6221	1
ACCOUNB	Firmicutes|Clostridia|Clostridiales|unclassified_Clostridiales	0.000221557	862	651	0.6241	1
ACCOUNB	Firmicutes|Clostridia|Clostridiales|Lachnospiraceae|Lachnospiracea_incertae_sedis|Eubacterium_ventriosum	-0.000295988	862	707	0.625889	1
ACCOUNB	Firmicutes|Clostridia|Clostridiales|Clostridiales_Incertae_Sedis_III	0.000308995	862	283	0.628499	1
ACCOUNB	Bacteroidetes|Bacteroidia|Bacteroidales|Prevotellaceae|Paraprevotella|Paraprevotella_clara	0.000376502	862	443	0.629593	1
ACCOUNB	Firmicutes|Clostridia|Clostridiales|Lachnospiraceae|Lachnospiracea_incertae_sedis|Eubacterium_uniforme	-0.000354846	862	466	0.629827	1
ACCOUNB	Firmicutes|Clostridia|Clostridiales|Ruminococcaceae|Clostridium_III|Clostridium_thermocellum	0.000246805	862	830	0.635025	1
ACCOUNB	Firmicutes|Clostridia|Clostridiales|Catabacteriaceae	0.000318553	862	590	0.636284	1
ACCOUNB	Bacteroidetes|Bacteroidia|Bacteroidales|Porphyromonadaceae|Porphyromonas	-0.000464466	862	105	0.637281	1
ACCOUNB	Synergistetes|Synergistia|Synergistales|Synergistaceae|Dethiosulfovibrio|Dethiosulfovibrio_peptidovorans	-0.00030396	862	148	0.64239	1
ACCOUNB	Synergistetes|Synergistia	-0.000217316	862	410	0.645811	1
ACCOUNB	Firmicutes|Clostridia|Clostridiales|Peptostreptococcaceae	0.000289067	862	696	0.648525	1
ACCOUNB	Firmicutes|Clostridia|Clostridiales|Lachnospiraceae|Pseudobutyrivibrio	0.00028286	862	280	0.650098	1
ACCOUNB	Firmicutes|Negativicutes|Selenomonadales|Veillonellaceae|Allisonella|Allisonella_histaminiformans	-0.000248498	862	207	0.650451	1
ACCOUNB	Firmicutes|Clostridia|Clostridiales|Lachnospiraceae|Dorea|Dorea_formicigenerans	0.000228262	862	801	0.652351	1
ACCOUNB	Firmicutes|Clostridia|Clostridiales|Peptostreptococcaceae|Intestinibacter	-0.000315237	862	473	0.65252	1
ACCOUNB	Firmicutes|Clostridia|Clostridiales|Peptostreptococcaceae|Intestinibacter|Intestinibacter_bartlettii	-0.000314289	862	473	0.653838	1
ACCOUNB	Firmicutes|Clostridia|Clostridiales|Clostridiaceae_4	0.000257852	862	292	0.654382	1
ACCOUNB	Proteobacteria|Alphaproteobacteria|Rhodospirillales|Rhodospirillaceae|Aestuariispira|Aestuariispira_insulae	-0.000294064	862	381	0.654566	1
ACCOUNB	Proteobacteria|Betaproteobacteria|Burkholderiales|Sutterellaceae|Sutterella	0.000300472	862	398	0.655101	1
ACCOUNB	Actinobacteria	0.000259529	862	830	0.655796	1
ACCOUNB	Firmicutes|Clostridia|Clostridiales|Ruminococcaceae|Clostridium_III|Clostridium_termitidis	-0.000325595	862	135	0.656295	1
ACCOUNB	Firmicutes|Clostridia|Clostridiales|Ruminococcaceae|Clostridium_IV|Clostridium_sporosphaeroides	0.000240539	862	685	0.656973	1
ACCOUNB	Firmicutes|Clostridia|Clostridiales|Clostridiales_Incertae_Sedis_XII	-0.000259289	862	664	0.658938	1
ACCOUNB	Firmicutes|Clostridia|Clostridiales|Lachnospiraceae|Clostridium_XlVa|Clostridium_saccharolyticum	0.000290804	862	352	0.65982	1
ACCOUNB	Bacteroidetes|Bacteroidia|Bacteroidales|Bacteroidaceae	0.000186684	862	861	0.663528	1
ACCOUNB	Actinobacteria|Coriobacteriia|Coriobacteriales|Atopobiaceae|Olsenella|Olsenella_uli	0.000419363	862	140	0.664291	1
ACCOUNB	Firmicutes|Clostridia|Clostridiales|Ruminococcaceae|Clostridium_IV	0.00019416	862	862	0.665054	1
ACCOUNB	Bacteroidetes|Bacteroidia|Bacteroidales|Bacteroidaceae|Bacteroides|Bacteroides_dorei	-0.000440064	862	92	0.665812	1
ACCOUNB	Actinobacteria|Coriobacteriia|Coriobacteriales|Atopobiaceae	0.000411386	862	159	0.667141	1
ACCOUNB	Firmicutes|Clostridia|Clostridiales|Ruminococcaceae|Gemmiger	0.000198944	862	859	0.668401	1
ACCOUNB	Actinobacteria|Coriobacteriia|Coriobacteriales|Coriobacteriaceae	0.000295756	862	455	0.668458	1
ACCOUNB	Firmicutes|Clostridia|Clostridiales|Clostridiales_Incertae_Sedis_XII|Acidaminobacter|Acidaminobacter_hydrogenoformans	-0.000250778	862	664	0.669769	1
ACCOUNB	Firmicutes|Negativicutes|Selenomonadales|Acidaminococcaceae|Phascolarctobacterium|Phascolarctobacterium_succinatutens	-0.000358932	862	290	0.669899	1
ACCOUNB	Firmicutes|Clostridia|Clostridiales|Ruminococcaceae|Ethanoligenens	0.000266517	862	689	0.670565	1
ACCOUNB	Firmicutes|Clostridia|Clostridiales|Lachnospiraceae|Clostridium_XlVa|Clostridium_celerecrescens	-0.000268349	862	607	0.671715	1
ACCOUNB	Bacteroidetes|Bacteroidia|Bacteroidales|Prevotellaceae|Prevotella|Prevotella_jejuni	-0.000400634	862	174	0.673151	1
ACCOUNB	Firmicutes|Clostridia|Clostridiales|Lachnospiraceae|Blautia|Blautia_glucerasea	-0.000429041	862	110	0.674448	1
ACCOUNB	Firmicutes|Clostridia|Clostridiales|Lachnospiraceae|Clostridium_XlVa|Clostridium_lavalense	-0.00035654	862	160	0.674865	1
ACCOUNB	Lentisphaerae|Lentisphaeria|Victivallales	0.000216316	862	104	0.677958	1
ACCOUNB	Firmicutes|Clostridia|Clostridiales|Catabacteriaceae|Catabacter|Catabacter_hongkongensis	0.000278527	862	590	0.678401	1
ACCOUNB	Firmicutes|Negativicutes|Selenomonadales|Veillonellaceae|Veillonella|Veillonella_dispar	0.00022573	862	325	0.679222	1
ACCOUNB	Firmicutes|Clostridia|Clostridiales|Peptococcaceae_2	-0.000221734	862	786	0.685553	1
ACCOUNB	Bacteroidetes|Bacteroidia|Bacteroidales|Bacteroidaceae|Bacteroides|Bacteroides_salyersiae	-0.000389565	862	173	0.685956	1
ACCOUNB	Proteobacteria|Betaproteobacteria|Burkholderiales|Oxalobacteraceae	-0.000264836	862	619	0.687247	1
ACCOUNB	Proteobacteria|Betaproteobacteria|Burkholderiales|Oxalobacteraceae|Undibacterium|Undibacterium_oligocarboniphilum	-0.000265503	862	539	0.687714	1
ACCOUNB	Actinobacteria|Actinobacteria|Actinomycetales|Streptomycetaceae|Streptomyces	-0.000230564	862	273	0.688409	1
ACCOUNB	Lentisphaerae	0.00020657	862	105	0.688409	1
ACCOUNB	Lentisphaerae|Lentisphaeria	0.000204381	862	104	0.695707	1
ACCOUNB	Firmicutes|Clostridia|Clostridiales|Peptococcaceae_2|Desulfotomaculum	-0.000213433	862	784	0.696303	1
ACCOUNB	Firmicutes|Clostridia|Clostridiales|Peptococcaceae_2|Desulfotomaculum|Desulfotomaculum_tongense	-0.000237301	862	555	0.696862	1
ACCOUNB	Actinobacteria|Coriobacteriia|Eggerthellales|Eggerthellaceae	0.00025438	862	577	0.699197	1
ACCOUNB	Proteobacteria	0.000182883	862	862	0.699255	1
ACCOUNB	Lentisphaerae|Lentisphaeria|Victivallales|Victivallaceae	0.000201261	862	104	0.699715	1
ACCOUNB	Lentisphaerae|Lentisphaeria|Victivallales|Victivallaceae|Victivallis	0.000201261	862	104	0.699715	1
ACCOUNB	Lentisphaerae|Lentisphaeria|Victivallales|Victivallaceae|Victivallis|Victivallis_vadensis	0.000201261	862	104	0.699715	1
ACCOUNB	Bacteroidetes|Bacteroidia|Bacteroidales|Bacteroidaceae|Bacteroides|Bacteroides_fragilis	-0.000251679	862	354	0.699925	1
ACCOUNB	Firmicutes|Clostridia|Clostridiales|Ruminococcaceae|Clostridium_IV|Clostridium_viride	0.000200043	862	778	0.701872	1
ACCOUNB	Actinobacteria|Coriobacteriia|Coriobacteriales|Coriobacteriaceae|Senegalimassilia	-0.000383331	862	88	0.702656	1
ACCOUNB	Bacteroidetes|Bacteroidia|Bacteroidales|Rikenellaceae|Alistipes	0.000184938	862	848	0.704163	1
ACCOUNB	Bacteroidetes|Bacteroidia|Bacteroidales|Bacteroidaceae|Bacteroides|Bacteroides_uniformis	0.00019849	862	836	0.708803	1
ACCOUNB	Actinobacteria|Actinobacteria|Actinomycetales|Streptomycetaceae|Streptomyces|Streptomyces_aomiensis	-0.000214062	862	273	0.710383	1
ACCOUNB	Firmicutes|Clostridia|Clostridiales|Lachnospiraceae|Fusicatenibacter|Fusicatenibacter_saccharivorans	-0.000158752	862	851	0.712353	1
ACCOUNB	Proteobacteria|Alphaproteobacteria	-0.000248055	862	423	0.713375	1
ACCOUNB	Bacteroidetes|Bacteroidia|Bacteroidales|Bacteroidaceae|Bacteroides|Bacteroides_eggerthii	7.85118e-05	862	278	0.714786	1
ACCOUNB	Proteobacteria|Alphaproteobacteria|Rhodospirillales|Rhodospirillaceae|Aestuariispira	-0.000239527	862	381	0.71558	1
ACCOUNB	Firmicutes|Clostridia|Clostridiales|Lachnospiraceae|Coprococcus|Coprococcus_comes	0.000181075	862	815	0.715713	1
ACCOUNB	Actinobacteria|Actinobacteria	0.000222813	862	796	0.717172	1
ACCOUNB	Bacteroidetes|Bacteroidia|Bacteroidales|Porphyromonadaceae|Parabacteroides|Parabacteroides_johnsonii	-0.000350525	862	113	0.717265	1
ACCOUNB	Firmicutes|Clostridia|Clostridiales|Lachnospiraceae|Clostridium_XlVa|Clostridium_populeti	0.000182808	862	833	0.720412	1
ACCOUNB	Actinobacteria|Coriobacteriia|Eggerthellales	0.000234369	862	577	0.721481	1
ACCOUNB	Firmicutes|Clostridia|Clostridiales|Ruminococcaceae|Oscillibacter	-0.000164409	862	860	0.722346	1
ACCOUNB	Firmicutes|Clostridia|Clostridiales|Ruminococcaceae|Acetanaerobacterium|Acetanaerobacterium_elongatum	-0.000188026	862	799	0.723682	1
ACCOUNB	Bacteroidetes|Bacteroidia|Bacteroidales|Bacteroidaceae|Bacteroides|Bacteroides_cellulosilyticus	0.00022436	862	500	0.727403	1
ACCOUNB	Actinobacteria|Coriobacteriia|Coriobacteriales|Coriobacteriaceae|Senegalimassilia|Senegalimassilia_anaerobia	-0.000349748	862	88	0.727714	1
ACCOUNB	Firmicutes|Clostridia|Clostridiales|Lachnospiraceae|Fusicatenibacter	-0.000146223	862	851	0.735392	1
ACCOUNB	Bacteroidetes|Bacteroidia|Bacteroidales|Rikenellaceae|Alistipes|Alistipes_putredinis	0.000200247	862	739	0.736534	1
ACCOUNB	Bacteroidetes|Bacteroidia|Bacteroidales|Porphyromonadaceae	0.000147939	862	860	0.737418	1
ACCOUNB	Actinobacteria|Coriobacteriia|Eggerthellales|Eggerthellaceae|Enterorhabdus|Enterorhabdus_mucosicola	-0.000315778	862	152	0.739641	1
ACCOUNB	Tenericutes	-0.000135199	862	285	0.739679	1
ACCOUNB	Firmicutes|Clostridia|Clostridiales|Ruminococcaceae|Ruminococcus|Ruminococcus_champanellensis	-0.000215378	862	436	0.739699	1
ACCOUNB	Firmicutes|Negativicutes|Selenomonadales|Veillonellaceae|Dendrosporobacter|Dendrosporobacter_quercicolus	0.000229908	862	570	0.740661	1
ACCOUNB	Firmicutes|Clostridia|Clostridiales|Lachnospiraceae|Dorea	-0.000140971	862	846	0.741652	1
ACCOUNB	Proteobacteria|Gammaproteobacteria|Enterobacteriales|Enterobacteriaceae|unclassified_Enterobacteriaceae|Obesumbacterium_proteus	-0.000316646	862	213	0.743165	1
ACCOUNB	Firmicutes|Clostridia|Clostridiales|Ruminococcaceae|Acetanaerobacterium	-0.000172127	862	799	0.745726	1
ACCOUNB	Firmicutes|Clostridia|Clostridiales|Clostridiales_Incertae_Sedis_XII|Acidaminobacter	-0.000190617	862	664	0.747074	1
ACCOUNB	Firmicutes|Clostridia|Clostridiales|Ruminococcaceae|Acetivibrio|Acetivibrio_ethanolgignens	0.000134975	862	859	0.748495	1
ACCOUNB	Proteobacteria|Gammaproteobacteria|Enterobacteriales|Enterobacteriaceae|unclassified_Enterobacteriaceae	-0.000308155	862	213	0.749531	1
ACCOUNB	Bacteroidetes|Bacteroidia|Bacteroidales|Rikenellaceae	0.000148477	862	848	0.758884	1
ACCOUNB	Firmicutes|Clostridia|Clostridiales|Eubacteriaceae|Alkalibaculum|Alkalibaculum_bacchi	0.000174783	862	641	0.759154	1
ACCOUNB	Firmicutes|Negativicutes|Selenomonadales|Acidaminococcaceae|Phascolarctobacterium|Phascolarctobacterium_faecium	-0.000236069	862	272	0.760429	1
ACCOUNB	Proteobacteria|Alphaproteobacteria|Rhodospirillales|Rhodospirillaceae	-0.000199916	862	411	0.767549	1
ACCOUNB	Actinobacteria|Actinobacteria|Actinomycetales|Streptomycetaceae	-0.000167641	862	273	0.770682	1
ACCOUNB	Actinobacteria|Coriobacteriia|Coriobacteriales|Atopobiaceae|Olsenella	0.000278195	862	142	0.771783	1
ACCOUNB	Firmicutes|Clostridia|Clostridiales|Ruminococcaceae|Clostridium_III	0.000137796	862	846	0.773803	1
ACCOUNB	Bacteroidetes|Bacteroidia|Bacteroidales|Porphyromonadaceae|Coprobacter|Coprobacter_fastidiosus	-0.000210389	862	499	0.774958	1
ACCOUNB	Bacteroidetes|Bacteroidia|Bacteroidales|Bacteroidaceae|Bacteroides|Bacteroides_coprocola	-0.000206545	862	321	0.775035	1
ACCOUNB	Firmicutes|Clostridia|Clostridiales|Clostridiaceae_1|Caloramator|Caloramator_mitchellensis	-0.00018938	862	495	0.775969	1
ACCOUNB	Proteobacteria|Alphaproteobacteria|Rhodospirillales	-0.00019183	862	411	0.776344	1
ACCOUNB	Synergistetes|Synergistia|Synergistales|Synergistaceae|Dethiosulfovibrio	0.000105695	862	222	0.778099	1
ACCOUNB	Firmicutes|Clostridia|Clostridiales|Ruminococcaceae|Clostridium_III|Clostridium_cellulolyticum	-0.000214866	862	299	0.778827	1
ACCOUNB	Firmicutes|Negativicutes|Selenomonadales|Veillonellaceae|Sporomusa	-0.000210234	862	303	0.780786	1
ACCOUNB	Firmicutes|Clostridia|Clostridiales|Ruminococcaceae|Ethanoligenens|Ethanoligenens_harbinense	0.000171793	862	689	0.783448	1
ACCOUNB	Firmicutes|Clostridia|Clostridiales|Ruminococcaceae|Anaerofilum|Anaerofilum_pentosovorans	0.000147269	862	721	0.784619	1
ACCOUNB	Firmicutes|Clostridia|Clostridiales|Peptococcaceae_2|Pelotomaculum|Pelotomaculum_propionicicum	-0.000199628	862	441	0.786642	1
ACCOUNB	Firmicutes|Bacilli|Bacillales|Paenibacillaceae_1|Paenibacillus	0.000199637	862	484	0.786854	1
ACCOUNB	Firmicutes|Clostridia|Clostridiales|Ruminococcaceae|Sporobacter|Sporobacter_termitidis	0.000139079	862	806	0.790291	1
ACCOUNB	Firmicutes|Clostridia|Clostridiales|Lachnospiraceae|Lachnospira|Lachnospira_multipara	-0.000168409	862	616	0.791127	1
ACCOUNB	Firmicutes|Clostridia|Clostridiales|Catabacteriaceae|Catabacter	0.000177051	862	590	0.792658	1
ACCOUNB	Firmicutes|Clostridia|Clostridiales|Ruminococcaceae|Acetivibrio	0.000108984	862	861	0.793527	1
ACCOUNB	Bacteroidetes|Bacteroidia|Bacteroidales|Prevotellaceae|Prevotella|Prevotella_shahii	0.000259076	862	107	0.793948	1
ACCOUNB	Firmicutes|Clostridia|Clostridiales|Lachnospiraceae|Roseburia|Roseburia_intestinalis	0.000163111	862	658	0.795405	1
ACCOUNB	Firmicutes|Clostridia|Clostridiales|Eubacteriaceae|Alkalibaculum	0.000146718	862	641	0.796859	1
ACCOUNB	Synergistetes	-0.000119885	862	410	0.799611	1
ACCOUNB	Firmicutes|Clostridia|Clostridiales|Lachnospiraceae|Roseburia|Roseburia_faecis	-0.000156185	862	717	0.801278	1
ACCOUNB	Firmicutes|Clostridia|Clostridiales|Lachnospiraceae|Blautia|Blautia_stercoris	-0.00022464	862	117	0.803292	1
ACCOUNB	Proteobacteria|Betaproteobacteria|Burkholderiales|Sutterellaceae	0.000148843	862	758	0.804026	1
ACCOUNB	Firmicutes|Clostridia|Clostridiales|Clostridiales_Incertae_Sedis_XIII|Mogibacterium|Mogibacterium_neglectum	-0.000187517	862	276	0.806836	1
ACCOUNB	Firmicutes|Clostridia|Clostridiales|Lachnospiraceae|Hespellia|Hespellia_porcina	0.000163494	862	619	0.807729	1
ACCOUNB	Firmicutes|Erysipelotrichia|Erysipelotrichales|Erysipelotrichaceae|Clostridium_XVIII|Clostridium_spiroforme	-0.000147376	862	694	0.808162	1
ACCOUNB	Tenericutes|Mollicutes|Acholeplasmatales|Acholeplasmataceae|Acholeplasma	-9.90714e-05	862	282	0.81018	1
ACCOUNB	Firmicutes|Clostridia|Clostridiales|Ruminococcaceae|Saccharofermentans	0.000149072	862	560	0.81134	1
ACCOUNB	Firmicutes|Clostridia|Clostridiales|Ruminococcaceae|Saccharofermentans|Saccharofermentans_acetigenes	0.000149072	862	560	0.81134	1
ACCOUNB	Firmicutes|Negativicutes|Selenomonadales|Veillonellaceae|Dendrosporobacter	0.000165316	862	570	0.812235	1
ACCOUNB	Firmicutes|Clostridia|Clostridiales|Ruminococcaceae|Ruminococcus|Ruminococcus_flavefaciens	-0.000228279	862	121	0.816837	1
ACCOUNB	Firmicutes|Clostridia|Clostridiales|Ruminococcaceae|Hydrogenoanaerobacterium	-0.000123139	862	776	0.820214	1
ACCOUNB	Bacteroidetes|Bacteroidia|Bacteroidales|Porphyromonadaceae|Parabacteroides	0.000109458	862	846	0.82164	1
ACCOUNB	Firmicutes|Clostridia|Clostridiales|Lachnospiraceae|Anaerostipes|Anaerostipes_hadrus	-0.000118242	862	756	0.82519	1
ACCOUNB	Firmicutes|Clostridia|Clostridiales|Ruminococcaceae|Hydrogenoanaerobacterium|Hydrogenoanaerobacterium_saccharovorans	-0.000118916	862	776	0.826179	1
ACCOUNB	Firmicutes|Clostridia|Clostridiales|Lachnospiraceae|Clostridium_XlVa	8.17687e-05	862	862	0.827556	1
ACCOUNB	Firmicutes|Clostridia|Clostridiales|Ruminococcaceae|Oscillibacter|Oscillibacter_valericigenes	-0.000110267	862	828	0.830094	1
ACCOUNB	Actinobacteria|Coriobacteriia	0.000141795	862	680	0.831353	1
ACCOUNB	Firmicutes|Erysipelotrichia|Erysipelotrichales|Erysipelotrichaceae|Erysipelothrix	-0.000212868	862	89	0.832027	1
ACCOUNB	Bacteroidetes|Bacteroidia|Bacteroidales|Bacteroidaceae|Bacteroides|Bacteroides_plebeius	-0.000142045	862	323	0.832543	1
ACCOUNB	Firmicutes|Negativicutes|Selenomonadales|Acidaminococcaceae|Acidaminococcus	1.63886e-05	862	240	0.834677	1
ACCOUNB	Firmicutes|Clostridia|Clostridiales|Lachnospiraceae|Lachnospira	-0.000130957	862	616	0.835559	1
ACCOUNB	Proteobacteria|Betaproteobacteria|Burkholderiales|Comamonadaceae|Roseateles	0.000201983	862	89	0.837624	1
ACCOUNB	Proteobacteria|Betaproteobacteria|Burkholderiales|Sutterellaceae|Parasutterella	-0.000140925	862	620	0.838658	1
ACCOUNB	Firmicutes|Negativicutes|Selenomonadales|Veillonellaceae|Veillonella	0.000104641	862	343	0.844957	1
ACCOUNB	Synergistetes|Synergistia|Synergistales	-9.00315e-05	862	410	0.848817	1
ACCOUNB	Bacteroidetes|Bacteroidia|Bacteroidales|Bacteroidaceae|Bacteroides|Bacteroides_finegoldii	-0.000183292	862	121	0.849477	1
ACCOUNB	Proteobacteria|Deltaproteobacteria|Desulfovibrionales|Desulfovibrionaceae|Desulfovibrio|Desulfovibrio_simplex	-0.000140629	862	201	0.851283	1
ACCOUNB	Actinobacteria|Coriobacteriia|Eggerthellales|Eggerthellaceae|Adlercreutzia|Adlercreutzia_equolifaciens	-0.000123381	862	434	0.85526	1
ACCOUNB	Firmicutes|Clostridia|Clostridiales|Peptococcaceae_2|Pelotomaculum	-0.000131608	862	450	0.85762	1
ACCOUNB	Firmicutes|Clostridia|Clostridiales|Lachnospiraceae|Lachnospiracea_incertae_sedis|Eubacterium_hallii	-0.000100141	862	756	0.863011	1
ACCOUNB	Tenericutes|Mollicutes	-6.87781e-05	862	285	0.865215	1
ACCOUNB	Bacteroidetes|Bacteroidia|Bacteroidales|Porphyromonadaceae|Coprobacter	-0.000123082	862	499	0.866283	1
ACCOUNB	Proteobacteria|Betaproteobacteria|Burkholderiales|Sutterellaceae|Sutterella|Sutterella_wadsworthensis	-0.000114128	862	289	0.867944	1
ACCOUNB	Firmicutes|Bacilli|Bacillales|Paenibacillaceae_1	0.000122712	862	484	0.867988	1
ACCOUNB	Bacteroidetes|Bacteroidia|Bacteroidales|Bacteroidaceae|Bacteroides|Bacteroides_oleiciplenus	-0.000161767	862	117	0.87053	1
ACCOUNB	Firmicutes|Negativicutes|Selenomonadales|Veillonellaceae|Anaerovibrio|Anaerovibrio_lipolyticus	0.000166937	862	133	0.870829	1
ACCOUNB	Firmicutes|Clostridia|Clostridiales|Lachnospiraceae|Parasporobacterium|Parasporobacterium_paucivorans	-0.000133736	862	127	0.872109	1
ACCOUNB	Firmicutes|Negativicutes|Selenomonadales|Acidaminococcaceae	-0.000110333	862	631	0.873408	1
ACCOUNB	Bacteroidetes|Bacteroidia|Bacteroidales|Bacteroidaceae|Bacteroides|Bacteroides_faecis	-0.00010919	862	291	0.874232	1
ACCOUNB	Firmicutes|Negativicutes|Selenomonadales|Veillonellaceae|Dialister|Dialister_invisus	9.562e-05	862	245	0.8747	1
ACCOUNB	Firmicutes|Clostridia|Clostridiales|Lachnospiraceae|Clostridium_XlVa|Hungatella_hathewayi	8.46935e-05	862	416	0.875131	1
ACCOUNB	Proteobacteria|Betaproteobacteria|Burkholderiales|Sutterellaceae|Parasutterella|Parasutterella_excrementihominis	-0.000104042	862	572	0.875224	1
ACCOUNB	Firmicutes|Negativicutes|Selenomonadales|Acidaminococcaceae|Phascolarctobacterium	0.00011473	862	522	0.877937	1
ACCOUNB	Firmicutes|Clostridia|Clostridiales|Ruminococcaceae|Pseudobacteroides	6.09505e-05	862	167	0.878017	1
ACCOUNB	Actinobacteria|Coriobacteriia|Eggerthellales|Eggerthellaceae|Adlercreutzia	-9.98335e-05	862	434	0.882457	1
ACCOUNB	Actinobacteria|Actinobacteria|Actinobacteridae|Bifidobacteriaceae	9.33799e-05	862	750	0.882927	1
ACCOUNB	Firmicutes|Clostridia|Clostridiales|Ruminococcaceae|Sporobacter	7.39961e-05	862	806	0.886779	1
ACCOUNB	Firmicutes|Erysipelotrichia|Erysipelotrichales|Erysipelotrichaceae|Turicibacter	-7.58237e-05	862	217	0.889086	1
ACCOUNB	Actinobacteria|Actinobacteria|Actinobacteridae|Bifidobacteriaceae|Bifidobacterium	8.75633e-05	862	749	0.890462	1
ACCOUNB	Firmicutes|Negativicutes|Selenomonadales|Veillonellaceae|Anaerovibrio	0.000139565	862	133	0.891605	1
ACCOUNB	Synergistetes|Synergistia|Synergistales|Synergistaceae	-6.36652e-05	862	410	0.892832	1
ACCOUNB	Firmicutes|Clostridia|Clostridiales|Lachnospiraceae|Blautia|Blautia_obeum	-7.35337e-05	862	742	0.895055	1
ACCOUNB	Firmicutes|Clostridia|Clostridiales|Lachnospiraceae|Lachnospiracea_incertae_sedis|Eubacterium_xylanophilum	-7.73945e-05	862	713	0.898959	1
ACCOUNB	Bacteroidetes|Bacteroidia|Bacteroidales|Porphyromonadaceae|Butyricimonas	8.70058e-05	862	563	0.89943	1
ACCOUNB	Firmicutes|Erysipelotrichia|Erysipelotrichales|Erysipelotrichaceae|Faecalicoccus	0.000124265	862	143	0.899702	1
ACCOUNB	Bacteroidetes|Sphingobacteriia	0.000124783	862	126	0.900227	1
ACCOUNB	Firmicutes|Erysipelotrichia|Erysipelotrichales|Erysipelotrichaceae|Faecalicoccus|Faecalicoccus_acidiformans	0.000120367	862	138	0.903003	1
ACCOUNB	Firmicutes|Clostridia|Clostridiales|Lachnospiraceae|Clostridium_XlVb|Clostridium_lactatifermentans	7.00449e-05	862	750	0.904302	1
ACCOUNB	Bacteroidetes|Sphingobacteriia|Sphingobacteriales	0.000118714	862	126	0.904941	1
ACCOUNB	Firmicutes|Clostridia|Clostridiales|Ruminococcaceae|Oscillibacter|Oscillibacter_ruminantium	5.75849e-05	862	853	0.906246	1
ACCOUNB	Firmicutes|Clostridia|Clostridiales|Ruminococcaceae|Flavonifractor	4.73148e-05	862	862	0.906373	1
ACCOUNB	Firmicutes|Clostridia|Clostridiales|Ruminococcaceae|Clostridium_III|Clostridium_straminisolvens	7.04625e-05	862	644	0.908196	1
ACCOUNB	Actinobacteria|Actinobacteria|Actinobacteridae	7.2895e-05	862	750	0.908595	1
ACCOUNB	Tenericutes|Mollicutes|Acholeplasmatales	-4.67232e-05	862	282	0.909481	1
ACCOUNB	Firmicutes|Clostridia|Clostridiales|Lachnospiraceae|Parasporobacterium	-9.21337e-05	862	127	0.911629	1
ACCOUNB	Firmicutes|Clostridia|Clostridiales|Lachnospiraceae|Anaerosporobacter	7.34244e-05	862	128	0.912949	1
ACCOUNB	Firmicutes|Bacilli|Bacillales|Paenibacillaceae_1|Paenibacillus|Paenibacillus_chinjuensis	7.86778e-05	862	418	0.916796	1
ACCOUNB	Firmicutes|Clostridia|Clostridiales|Ruminococcaceae|Flavonifractor|Flavonifractor_plautii	4.19889e-05	862	862	0.917095	1
ACCOUNB	Proteobacteria|Betaproteobacteria|Burkholderiales|Oxalobacteraceae|Oxalobacter	-7.15216e-05	862	238	0.922694	1
ACCOUNB	Proteobacteria|Betaproteobacteria|Burkholderiales|Oxalobacteraceae|Oxalobacter|Oxalobacter_formigenes	-7.15216e-05	862	238	0.922694	1
ACCOUNB	Firmicutes|Bacilli|Bacillales|Paenibacillaceae_1|Paenibacillus|Paenibacillus_stellifer	-4.81106e-05	862	157	0.92811	1
ACCOUNB	Firmicutes|Negativicutes|Selenomonadales|Veillonellaceae|Sporomusa|Sporomusa_termitida	-6.78641e-05	862	299	0.928134	1
ACCOUNB	Firmicutes|Clostridia|Clostridiales|Defluviitaleaceae.1	-5.32631e-05	862	698	0.93008	1
ACCOUNB	Bacteroidetes|Sphingobacteriia|Sphingobacteriales|Sphingobacteriaceae	7.59846e-05	862	126	0.939379	1
ACCOUNB	Tenericutes|Mollicutes|Acholeplasmatales|Acholeplasmataceae	-3.02034e-05	862	282	0.941702	1
ACCOUNB	Firmicutes|Clostridia|Clostridiales|Lachnospiraceae|Lachnospiracea_incertae_sedis|Eubacterium_rectale	3.8507e-05	862	853	0.941803	1
ACCOUNB	Firmicutes|Clostridia|Clostridiales|Clostridiaceae_1|Clostridium_sensu_stricto|Clostridium_disporicum	4.68423e-05	862	477	0.943311	1
ACCOUNB	Firmicutes|Clostridia|Clostridiales|Eubacteriaceae|Eubacterium|Eubacterium_desmolans	3.09842e-05	862	846	0.943387	1
ACCOUNB	Firmicutes|Clostridia|Clostridiales|Lachnospiraceae|Anaerosporobacter|Anaerosporobacter_mobilis	4.70119e-05	862	128	0.944355	1
ACCOUNB	Firmicutes|Clostridia|Clostridiales|Clostridiaceae_4|Thermotalea|Thermotalea_metallivorans	-6.39653e-05	862	137	0.948376	1
ACCOUNB	Firmicutes|Clostridia|Clostridiales|Ruminococcaceae|Pseudobacteroides|Pseudobacteroides_cellulosolvens	2.37377e-05	862	167	0.952236	1
ACCOUNB	Firmicutes|Bacilli|Bacillales	-4.11623e-05	862	556	0.953383	1
ACCOUNB	Firmicutes|Erysipelotrichia	3.03717e-05	862	823	0.956628	1
ACCOUNB	Firmicutes|Clostridia|Clostridiales|Clostridiaceae_1|Caloramator	3.24287e-05	862	502	0.961246	1
ACCOUNB	Bacteroidetes|Bacteroidia|Bacteroidales|Prevotellaceae|Alloprevotella|Alloprevotella_rava	4.50211e-05	862	138	0.962388	1
ACCOUNB	Firmicutes|Clostridia|Clostridiales|Peptococcaceae_2|Desulfotomaculum|Desulfotomaculum_nigrificans	2.64988e-05	862	733	0.963245	1
ACCOUNB	Bacteroidetes|Bacteroidia|Bacteroidales|Prevotellaceae|Alloprevotella	4.37579e-05	862	138	0.963439	1
ACCOUNB	Firmicutes|Clostridia|Clostridiales|Clostridiaceae_4|Thermotalea	-3.84059e-05	862	137	0.968959	1
ACCOUNB	Firmicutes|Erysipelotrichia|Erysipelotrichales|Erysipelotrichaceae|Clostridium_XVIII	2.03615e-05	862	712	0.973331	1
ACCOUNB	Firmicutes|Clostridia|Clostridiales| Defluviitaleaceae|Vallitalea|Vallitalea_guaymasensis	6.80246e-06	862	422	0.976848	1
ACCOUNB	Firmicutes|Clostridia|Clostridiales|Defluviitaleaceae|Defluviitalea	1.71674e-05	862	698	0.977653	1
ACCOUNB	Firmicutes|Erysipelotrichia|Erysipelotrichales|Erysipelotrichaceae	1.54568e-05	862	823	0.977966	1
ACCOUNB	Firmicutes|Erysipelotrichia|Erysipelotrichales	1.23647e-05	862	823	0.982384	1
ACCOUNB	Bacteroidetes|Bacteroidia|Bacteroidales|Rikenellaceae|Alistipes|Alistipes_indistinctus	1.24103e-05	862	662	0.984786	1
ACCOUNB	Bacteroidetes|Bacteroidia|Bacteroidales|Bacteroidaceae|Bacteroides|Bacteroides_vulgatus	9.21489e-06	862	848	0.984838	1
ACCOUNB	Firmicutes|Clostridia|Clostridiales|Clostridiales_Incertae_Sedis_XI|Clostridium_XII	-1.10645e-05	862	115	0.985622	1
ACCOUNB	Bacteroidetes|Bacteroidia|Bacteroidales|Rikenellaceae|Alistipes|Alistipes_onderdonkii	-1.02976e-05	862	769	0.986578	1
ACCOUNB	Bacteroidetes|Bacteroidia|Bacteroidales|Bacteroidaceae|Bacteroides|Bacteroides_stercoris	8.69678e-06	862	491	0.988149	1
ACCOUNB	Firmicutes|Clostridia|Clostridiales|Lachnospiraceae|Anaerostipes	5.55876e-06	862	776	0.991453	1
ACCOUNB	Firmicutes|Clostridia|Clostridiales|Clostridiales_Incertae_Sedis_XI|Clostridium_XII|Clostridium_purinilyticum	5.14511e-06	862	115	0.993347	1
ACCOUNB	Firmicutes|Clostridia|Clostridiales|Lachnospiraceae|Clostridium_XlVa|Clostridium_aldenense	3.55272e-06	862	443	0.995036	1
ACCOUNB	Firmicutes|Bacilli|Lactobacillales|Lactobacillaceae	-3.66429e-06	862	124	0.997063	1
ACCOUNB	Firmicutes|Clostridia|Clostridiales|Defluviitaleaceae|Defluviitalea|Defluviitalea_saccharophila	1.75798e-06	862	698	0.997712	1
ACCOUNB	Firmicutes|Erysipelotrichia|Erysipelotrichales|Erysipelotrichaceae|Turicibacter|Turicibacter_sanguinis	1.26214e-06	862	217	0.998135	1
ACCOUNB	Firmicutes|Bacilli|Lactobacillales|Lactobacillaceae|Lactobacillus	-1.58975e-06	862	123	0.998726	1
ACCOUNB	Bacteroidetes|Bacteroidia|Bacteroidales|Bacteroidaceae|Bacteroides|Bacteroides_xylanisolvens	7.68467e-07	862	847	0.998732	1
AGEV0	Proteobacteria|Betaproteobacteria|Burkholderiales|Comamonadaceae	0.000398841	862	317	3.08806e-09	5.89128e-05
AGEV0	Proteobacteria|Betaproteobacteria|Burkholderiales|Comamonadaceae|Schlegelella	0.000332011	862	255	5.47985e-06	0.0273658
AGEV0	Proteobacteria|Betaproteobacteria|Burkholderiales|Comamonadaceae|Schlegelella|Schlegelella_thermodepolymerans	0.000322351	862	255	6.58563e-06	0.170212
AGEV0	Firmicutes|Clostridia|Clostridiales|Gracilibacteraceae|Gracilibacter	0.000306434	862	421	0.000207541	0.532303
AGEV0	Actinobacteria|Coriobacteriia|Eggerthellales|Eggerthellaceae|Adlercreutzia|Adlercreutzia_equolifaciens	0.000285489	862	434	0.000246691	0.532303
AGEV0	Actinobacteria|Coriobacteriia|Eggerthellales|Eggerthellaceae|Adlercreutzia	0.000278837	862	434	0.000255941	0.532303
AGEV0	Firmicutes|Clostridia|Clostridiales|Ruminococcaceae|Pseudoflavonifractor|Pseudoflavonifractor_capillosus	0.000257665	862	709	0.000319874	0.532695
AGEV0	Actinobacteria|Actinobacteria|Actinobacteridae|Bifidobacteriaceae|Bifidobacterium|Bifidobacterium_bifidum	-0.000194262	862	222	0.000376962	0.532695
AGEV0	Firmicutes|Clostridia|Clostridiales|Ruminococcaceae|Clostridium_IV|Eubacterium_siraeum	0.000288923	862	708	0.00041492	0.532695
AGEV0	Firmicutes|Clostridia|Clostridiales|Ruminococcaceae|Pseudoflavonifractor	0.000259517	862	709	0.000421619	0.532695
AGEV0	Proteobacteria|Deltaproteobacteria|Desulfovibrionales|Desulfovibrionaceae|Desulfovibrio|Desulfovibrio_simplex	0.000273052	862	201	0.000424613	0.532695
AGEV0	Proteobacteria|Deltaproteobacteria	0.000261266	862	809	0.000683569	0.597059
AGEV0	Firmicutes|Clostridia|Clostridiales|Gracilibacteraceae|Gracilibacter|Gracilibacter_thermotolerans	0.000290913	862	421	0.000775164	0.597059
AGEV0	Firmicutes|Clostridia|Clostridiales|Lachnospiraceae|Clostridium_XlVa|Clostridium_fimetarium	0.000243209	862	202	0.000852778	0.597059
AGEV0	Firmicutes|Clostridia|Clostridiales|Peptostreptococcaceae|Romboutsia	-0.00025449	862	623	0.000904821	0.597059
AGEV0	Firmicutes|Clostridia|Clostridiales|Lachnospiraceae|Lachnospiracea_incertae_sedis|Eubacterium_eligens	0.000211759	862	837	0.00145965	0.612963
AGEV0	Firmicutes|Clostridia|Clostridiales|Clostridiaceae_4|Salimesophilobacter|Salimesophilobacter_vulgaris	7.07029e-05	862	214	0.00158322	0.612963
AGEV0	Proteobacteria|Alphaproteobacteria|Rhodospirillales	0.000239503	862	411	0.00180431	0.612963
AGEV0	Proteobacteria|Alphaproteobacteria	0.00023917	862	423	0.00186964	0.612963
AGEV0	Firmicutes|Clostridia|Clostridiales|unclassified_Clostridiales|Natranaerovirga|Natranaerovirga_pectinivora	0.000155921	862	650	0.00252954	0.661159
AGEV0	Actinobacteria|Actinobacteria|Actinobacteridae|Bifidobacteriaceae|Bifidobacterium|Bifidobacterium_adolescentis	-0.000239935	862	647	0.0031049	0.693098
AGEV0	Proteobacteria|Deltaproteobacteria|Desulfovibrionales	0.000216216	862	808	0.00326852	0.701245
AGEV0	Firmicutes|Clostridia|Clostridiales|unclassified_Clostridiales	0.000160396	862	651	0.0040711	0.763074
AGEV0	Firmicutes|Clostridia|Clostridiales|Clostridiaceae_4|Salimesophilobacter	7.2745e-05	862	214	0.00416428	0.763991
AGEV0	Proteobacteria|Deltaproteobacteria|Desulfovibrionales|Desulfovibrionaceae|Desulfovibrio	0.000247459	862	611	0.00444813	0.782871
AGEV0	Actinobacteria|Coriobacteriia|Eggerthellales|Eggerthellaceae	0.000224498	862	577	0.00460964	0.795124
AGEV0	Proteobacteria|Alphaproteobacteria|Rhodospirillales|Rhodospirillaceae	0.000230576	862	411	0.00491205	0.798097
AGEV0	Firmicutes|Clostridia|Clostridiales|Clostridiaceae_4	0.000155188	862	292	0.00518912	0.798097
AGEV0	Firmicutes|Clostridia|Clostridiales|unclassified_Clostridiales|Natranaerovirga	0.000149204	862	651	0.00534671	0.798097
AGEV0	Firmicutes|Clostridia|Clostridiales|Gracilibacteraceae	0.000244737	862	427	0.00539784	0.798097
AGEV0	Proteobacteria|Deltaproteobacteria|Desulfovibrionales|Desulfovibrionaceae	0.000208564	862	808	0.00553173	0.798097
AGEV0	Firmicutes|Clostridia|Clostridiales|Ruminococcaceae|Clostridium_IV	0.000142928	862	862	0.00624318	0.823804
AGEV0	Firmicutes|Clostridia|Clostridiales|Lachnospiraceae|Clostridium_XlVa|Clostridium_jejuense	0.000283378	862	95	0.00707768	0.853637
AGEV0	Tenericutes|Mollicutes|Acholeplasmatales|Acholeplasmataceae	0.000101892	862	282	0.00811587	0.865234
AGEV0	Tenericutes	9.66772e-05	862	285	0.00840941	0.872468
AGEV0	Proteobacteria|Betaproteobacteria|Burkholderiales|Sutterellaceae|Sutterella|Sutterella_stercoricanis	-0.000227092	862	157	0.00920537	0.905195
AGEV0	Actinobacteria|Actinobacteria|Actinobacteridae	-0.00020931	862	750	0.0107196	0.962588
AGEV0	Firmicutes|Clostridia|Clostridiales|Peptostreptococcaceae|Romboutsia|Romboutsia_sedimentorum	-0.000195159	862	623	0.0119729	0.989735
AGEV0	Actinobacteria|Actinobacteria|Actinobacteridae|Bifidobacteriaceae|Bifidobacterium	-0.000203405	862	749	0.0136893	1
AGEV0	Actinobacteria|Actinobacteria	-0.000195272	862	796	0.0146364	1
AGEV0	Actinobacteria|Coriobacteriia|Eggerthellales	0.00020696	862	577	0.0149002	1
AGEV0	Actinobacteria|Actinobacteria|Actinobacteridae|Bifidobacteriaceae	-0.000199255	862	750	0.0151184	1
AGEV0	Proteobacteria|Alphaproteobacteria|Rhodospirillales|Rhodospirillaceae|Aestuariispira	0.000190378	862	381	0.0166075	1
AGEV0	Firmicutes|Clostridia|Clostridiales|Peptococcaceae_2|Desulfotomaculum|Desulfotomaculum_tongense	0.000177288	862	555	0.0172301	1
AGEV0	Firmicutes|Clostridia|Clostridiales|Lachnospiraceae|Clostridium_XlVa|Hungatella_hathewayi	0.000157037	862	416	0.0178853	1
AGEV0	Firmicutes|Negativicutes|Selenomonadales|Veillonellaceae|Dialister|Dialister_invisus	-0.000148607	862	245	0.0179348	1
AGEV0	Firmicutes|Clostridia|Clostridiales|Ruminococcaceae|Clostridium_IV|Clostridium_sporosphaeroides	0.00015927	862	685	0.0196908	1
AGEV0	Lentisphaerae|Lentisphaeria|Victivallales|Victivallaceae	0.000108194	862	104	0.0211213	1
AGEV0	Lentisphaerae|Lentisphaeria|Victivallales|Victivallaceae|Victivallis	0.000108194	862	104	0.0211213	1
AGEV0	Lentisphaerae|Lentisphaeria|Victivallales|Victivallaceae|Victivallis|Victivallis_vadensis	0.000108194	862	104	0.0211213	1
AGEV0	Firmicutes|Clostridia|Clostridiales|Peptoniphilaceae	-9.96996e-05	862	112	0.0214212	1
AGEV0	Firmicutes|Clostridia|Clostridiales|Ruminococcaceae|Clostridium_III|Clostridium_cellulolyticum	0.000175939	862	299	0.022361	1
AGEV0	Lentisphaerae|Lentisphaeria	0.000112236	862	104	0.023608	1
AGEV0	Firmicutes|Clostridia|Clostridiales|Ruminococcaceae|Clostridium_III|Clostridium_thermosuccinogenes	7.39326e-05	862	267	0.0242315	1
AGEV0	Actinobacteria|Coriobacteriia|Eggerthellales|Eggerthellaceae|Slackia	0.000116523	862	163	0.0257651	1
AGEV0	Firmicutes|Clostridia|Clostridiales|Ruminococcaceae|Oscillibacter|Oscillibacter_ruminantium	0.000133191	862	853	0.0260758	1
AGEV0	Firmicutes|Bacilli|Bacillales|Paenibacillaceae_1|Paenibacillus|Paenibacillus_chinjuensis	-0.000208515	862	418	0.0263485	1
AGEV0	Firmicutes|Clostridia|Clostridiales|Clostridiales_Incertae_Sedis_XII	0.00015813	862	664	0.0288176	1
AGEV0	Firmicutes|Clostridia|Clostridiales|Lachnospiraceae|Clostridium_XlVa|Clostridium_asparagiforme	0.000162154	862	722	0.0294958	1
AGEV0	Proteobacteria|Alphaproteobacteria|Rhodospirillales|Rhodospirillaceae|Aestuariispira|Aestuariispira_insulae	0.000166878	862	381	0.0333796	1
AGEV0	Firmicutes|Clostridia|Clostridiales|Lachnospiraceae|Clostridium_XlVb|Clostridium_colinum	0.000136595	862	245	0.034781	1
AGEV0	Firmicutes|Clostridia|Clostridiales|Clostridiales_Incertae_Sedis_XII|Acidaminobacter|Acidaminobacter_hydrogenoformans	0.000152402	862	664	0.036158	1
AGEV0	Actinobacteria|Coriobacteriia|Eggerthellales|Eggerthellaceae|Enterorhabdus	0.00019327	862	158	0.0381187	1
AGEV0	Firmicutes|Clostridia|Clostridiales|Ruminococcaceae|Clostridium_III|Clostridium_sufflavum	0.000108839	862	259	0.0388181	1
AGEV0	Firmicutes|Clostridia|Clostridiales|Ruminococcaceae|Flavonifractor	0.000102521	862	862	0.0396748	1
AGEV0	Bacteroidetes|Bacteroidia|Bacteroidales|Prevotellaceae|Prevotella|Prevotella_jejuni	0.000189284	862	174	0.0419668	1
AGEV0	Firmicutes|Clostridia|Clostridiales|Peptococcaceae_2|Desulfotomaculum|Desulfotomaculum_peckii	0.000197512	862	91	0.0421058	1
AGEV0	Bacteroidetes|Bacteroidia|Bacteroidales|Porphyromonadaceae|Barnesiella	0.000136881	862	779	0.0436082	1
AGEV0	Firmicutes|Negativicutes|Selenomonadales|Veillonellaceae|Veillonella	-0.000126729	862	343	0.0458107	1
AGEV0	Firmicutes|Clostridia|Clostridiales|Clostridiales_Incertae_Sedis_XII|Acidaminobacter	0.000148987	862	664	0.0472566	1
AGEV0	Lentisphaerae	9.37663e-05	862	105	0.0473185	1
AGEV0	Bacteroidetes|Bacteroidia|Bacteroidales|Rikenellaceae|Alistipes|Alistipes_shahii	0.000111387	862	835	0.0489405	1
AGEV0	Firmicutes|Negativicutes|Selenomonadales|Veillonellaceae|Anaerovibrio|Anaerovibrio_lipolyticus	0.000210755	862	133	0.0513348	1
AGEV0	Proteobacteria|Betaproteobacteria|Burkholderiales|Sutterellaceae|Parasutterella|Parasutterella_secunda	0.000177118	862	128	0.0516385	1
AGEV0	Bacteroidetes|Bacteroidia|Bacteroidales|Prevotellaceae|Prevotella|Prevotella_oralis	0.000180278	862	219	0.0520203	1
AGEV0	Firmicutes|Clostridia|Clostridiales|Lachnospiraceae|Lachnospiracea_incertae_sedis|Eubacterium_xylanophilum	0.00013399	862	713	0.052814	1
AGEV0	Actinobacteria|Coriobacteriia|Eggerthellales|Eggerthellaceae|Slackia|Slackia_isoflavoniconvertens	0.000189527	862	137	0.0528684	1
AGEV0	Firmicutes|Clostridia|Clostridiales|Lachnospiraceae|Clostridium_XlVb	0.000142057	862	789	0.0535847	1
AGEV0	Firmicutes|Clostridia|Clostridiales|Clostridiaceae_2|Alkaliphilus|Alkaliphilus_crotonatoxidans	8.18306e-05	862	159	0.0552121	1
AGEV0	Bacteroidetes|Bacteroidia|Bacteroidales|Porphyromonadaceae|Butyricimonas	0.000162805	862	563	0.0615443	1
AGEV0	Bacteroidetes|Bacteroidia|Bacteroidales|Porphyromonadaceae	0.000106336	862	860	0.0617997	1
AGEV0	Firmicutes|Clostridia|Clostridiales|Ruminococcaceae|Ruminococcus	0.000107159	862	836	0.0622521	1
AGEV0	Proteobacteria|Gammaproteobacteria|Pasteurellales	-7.96569e-05	862	306	0.0626966	1
AGEV0	Firmicutes|Clostridia|Clostridiales|Lachnospiraceae|Lachnospiracea_incertae_sedis|Eubacterium_ramulus	-0.000150938	862	700	0.0627818	1
AGEV0	Firmicutes|Clostridia|Clostridiales|Ruminococcaceae|Ercella	0.000189021	862	91	0.0656474	1
AGEV0	Firmicutes|Clostridia|Clostridiales|Ruminococcaceae|Butyricicoccus|Butyricicoccus_pullicaecorum	0.000124235	862	264	0.0676651	1
AGEV0	Bacteroidetes|Bacteroidia|Bacteroidales|Bacteroidaceae|Bacteroides	9.91489e-05	862	861	0.0677865	1
AGEV0	Firmicutes|Erysipelotrichia|Erysipelotrichales|Erysipelotrichaceae|Clostridium_XVIII|Clostridium_saccharogumia	0.000182813	862	93	0.0680852	1
AGEV0	Firmicutes|Clostridia|Clostridiales|Ruminococcaceae|Flavonifractor|Flavonifractor_plautii	9.04046e-05	862	862	0.0689719	1
AGEV0	Proteobacteria|Gammaproteobacteria|Pasteurellales|Pasteurellaceae|Haemophilus|Haemophilus_parainfluenzae	-7.7473e-05	862	303	0.0719213	1
AGEV0	Firmicutes|Clostridia|Clostridiales|Eubacteriaceae|Eubacterium|Eubacterium_sulci	0.000134907	862	397	0.0737574	1
AGEV0	Proteobacteria|Gammaproteobacteria|Pasteurellales|Pasteurellaceae|Haemophilus	-7.58179e-05	862	306	0.0754121	1
AGEV0	Firmicutes|Clostridia|Clostridiales|Lachnospiraceae|Parasporobacterium|Parasporobacterium_paucivorans	0.000154788	862	127	0.0755775	1
AGEV0	Firmicutes|Erysipelotrichia|Erysipelotrichales|Erysipelotrichaceae|Coprobacillus	0.000161502	862	127	0.0766272	1
AGEV0	Firmicutes|Clostridia|Clostridiales|Ruminococcaceae|Ruminococcus|Ruminococcus_champanellensis	0.000141415	862	436	0.0782477	1
AGEV0	Firmicutes|Clostridia|Clostridiales|Lachnospiraceae|Ruminococcus2|Ruminococcus_faecis	-0.000113295	862	795	0.0799346	1
AGEV0	Firmicutes|Clostridia|Clostridiales|Lachnospiraceae|Lachnospiracea_incertae_sedis|Eubacterium_uniforme	0.000159313	862	466	0.0808258	1
AGEV0	Bacteroidetes|Bacteroidia|Bacteroidales|Porphyromonadaceae|Barnesiella|Barnesiella_intestinihominis	0.000123246	862	740	0.0811133	1
AGEV0	Actinobacteria|Coriobacteriia|Eggerthellales|Eggerthellaceae|Enterorhabdus|Enterorhabdus_mucosicola	0.000169707	862	152	0.0844201	1
AGEV0	Firmicutes|Clostridia|Clostridiales|Lachnospiraceae|Anaerostipes|Anaerostipes_rhamnosivorans	0.000122313	862	121	0.085558	1
AGEV0	Firmicutes|Clostridia|Clostridiales|Lachnospiraceae|Blautia|Blautia_faecis	-9.45499e-05	862	846	0.0870614	1
AGEV0	Proteobacteria|Gammaproteobacteria|Pasteurellales|Pasteurellaceae	-7.30714e-05	862	306	0.087593	1
AGEV0	Firmicutes|Negativicutes|Selenomonadales|Acidaminococcaceae	0.000154857	862	631	0.0885639	1
AGEV0	Bacteroidetes|Bacteroidia|Bacteroidales|Prevotellaceae|Prevotella|Prevotella_copri	-0.00015795	862	376	0.0906235	1
AGEV0	Firmicutes|Negativicutes	9.26754e-05	862	854	0.0938854	1
AGEV0	Firmicutes|Clostridia|Clostridiales|Ruminococcaceae|Acetivibrio|Acetivibrio_cellulolyticus	0.000118866	862	427	0.0939172	1
AGEV0	Firmicutes|Clostridia|Clostridiales|Ruminococcaceae|Ercella|Ercella_succinigenes	0.000170219	862	91	0.0980945	1
AGEV0	Proteobacteria|Betaproteobacteria|Burkholderiales|Sutterellaceae|Parasutterella|Parasutterella_excrementihominis	0.000151426	862	572	0.0987929	1
AGEV0	Firmicutes|Clostridia|Clostridiales|Lachnospiraceae|Parasporobacterium	0.000124761	862	127	0.0998611	1
AGEV0	Firmicutes|Erysipelotrichia|Erysipelotrichales|Erysipelotrichaceae|Turicibacter|Turicibacter_sanguinis	-7.93072e-05	862	217	0.102164	1
AGEV0	Firmicutes|Clostridia|Clostridiales|Lachnospiraceae|Roseburia|Roseburia_intestinalis	0.000130172	862	658	0.104367	1
AGEV0	Firmicutes|Negativicutes|Selenomonadales|Veillonellaceae|Veillonella|Veillonella_dispar	-0.000103787	862	325	0.108696	1
AGEV0	Firmicutes|Negativicutes|Selenomonadales	8.85779e-05	862	854	0.113433	1
AGEV0	Firmicutes|Clostridia|Clostridiales|Lachnospiraceae|Clostridium_XlVa|Clostridium_lavalense	0.000129024	862	160	0.116369	1
AGEV0	Bacteroidetes|Bacteroidia|Bacteroidales|Rikenellaceae|Alistipes|Alistipes_finegoldii	0.000102961	862	594	0.119873	1
AGEV0	Firmicutes|Clostridia|Clostridiales|Peptoniphilaceae|Peptoniphilus	-7.25091e-05	862	112	0.122547	1
AGEV0	Bacteroidetes|Bacteroidia|Bacteroidales|Porphyromonadaceae|Barnesiella|Barnesiella_viscericola	6.35315e-05	862	373	0.125188	1
AGEV0	Proteobacteria	9.77592e-05	862	862	0.127442	1
AGEV0	Firmicutes|Bacilli|Lactobacillales|Streptococcaceae|Streptococcus	-0.00013585	862	626	0.133656	1
AGEV0	Firmicutes|Erysipelotrichia|Erysipelotrichales|Erysipelotrichaceae|Clostridium_XVIII|Clostridium_spiroforme	0.00011155	862	694	0.135911	1
AGEV0	Firmicutes|Clostridia|Clostridiales|Lachnospiraceae|Clostridium_XlVb|Clostridium_lactatifermentans	0.000107241	862	750	0.137217	1
AGEV0	Firmicutes|Clostridia|Clostridiales|Lachnospiraceae|Coprococcus|Coprococcus_catus	7.42012e-05	862	846	0.142175	1
AGEV0	Firmicutes|Clostridia|Clostridiales|Clostridiaceae_1|Clostridium_sensu_stricto|Clostridium_disporicum	0.000109081	862	477	0.145447	1
AGEV0	Firmicutes|Clostridia|Clostridiales|Eubacteriaceae|Eubacterium|Eubacterium_desmolans	7.39856e-05	862	846	0.149983	1
AGEV0	Firmicutes|Clostridia|Clostridiales|Ruminococcaceae|Ruminococcus|Ruminococcus_albus	0.000111297	862	682	0.151731	1
AGEV0	Tenericutes|Mollicutes|Acholeplasmatales|Acholeplasmataceae|Acholeplasma|Acholeplasma_parvum	5.02424e-05	862	208	0.153319	1
AGEV0	Actinobacteria	-0.000107002	862	830	0.153365	1
AGEV0	Firmicutes|Negativicutes|Selenomonadales|Veillonellaceae|Anaerovibrio	0.000150268	862	133	0.154176	1
AGEV0	Firmicutes|Erysipelotrichia|Erysipelotrichales|Erysipelotrichaceae|Holdemania|Holdemania_filiformis	0.000121996	862	393	0.15528	1
AGEV0	Firmicutes|Clostridia|Clostridiales|Ruminococcaceae|Acetanaerobacterium|Acetanaerobacterium_elongatum	9.19865e-05	862	799	0.155675	1
AGEV0	Firmicutes|Clostridia|Clostridiales|Lachnospiraceae|Butyrivibrio|Butyrivibrio_crossotus	7.94378e-05	862	456	0.156707	1
AGEV0	Firmicutes|Clostridia|Clostridiales|Peptostreptococcaceae	-0.000119734	862	696	0.159007	1
AGEV0	Bacteroidetes|Bacteroidia|Bacteroidales|Rikenellaceae	8.39667e-05	862	848	0.160796	1
AGEV0	Firmicutes|Erysipelotrichia|Erysipelotrichales|Erysipelotrichaceae|Clostridium_XVIII	0.00010421	862	712	0.163281	1
AGEV0	Firmicutes|Erysipelotrichia|Erysipelotrichales	0.000101598	862	823	0.164651	1
AGEV0	Firmicutes|Bacilli|Bacillales|Paenibacillaceae_1	-0.000140211	862	484	0.166769	1
AGEV0	Firmicutes|Clostridia|Clostridiales|Lachnospiraceae|Roseburia|Roseburia_faecis	0.000110626	862	717	0.168098	1
AGEV0	Proteobacteria|Deltaproteobacteria|Desulfovibrionales|Desulfovibrionaceae|Desulfovibrio|Desulfovibrio_desulfuricans	0.00010498	862	298	0.168249	1
AGEV0	Firmicutes|Bacilli|Bacillales|Paenibacillaceae_1|Paenibacillus	-0.000140108	862	484	0.170671	1
AGEV0	Actinobacteria|Coriobacteriia|Coriobacteriales|Coriobacteriaceae|Senegalimassilia	0.000138321	862	88	0.177618	1
AGEV0	Firmicutes|Negativicutes|Selenomonadales|Veillonellaceae|Allisonella|Allisonella_histaminiformans	-8.54442e-05	862	207	0.178298	1
AGEV0	Firmicutes|Negativicutes|Selenomonadales|Veillonellaceae|Allisonella	-8.53323e-05	862	207	0.179086	1
AGEV0	Firmicutes|Erysipelotrichia|Erysipelotrichales|Erysipelotrichaceae|Erysipelothrix	0.000153766	862	89	0.180427	1
AGEV0	Firmicutes|Clostridia|Clostridiales|Lachnospiraceae|Anaerostipes|Anaerostipes_hadrus	9.34432e-05	862	756	0.184604	1
AGEV0	Firmicutes|Clostridia|Clostridiales|Ruminococcaceae|Ruminococcus|Ruminococcus_callidus	-0.000106522	862	571	0.185514	1
AGEV0	Actinobacteria|Actinobacteria|Actinobacteridae|Bifidobacteriaceae|Bifidobacterium|Bifidobacterium_longum	-0.000107469	862	653	0.192901	1
AGEV0	Firmicutes|Clostridia|Clostridiales|Peptococcaceae_2|Desulfotomaculum|Desulfotomaculum_nigrificans	9.80797e-05	862	733	0.195404	1
AGEV0	Firmicutes|Bacilli|Lactobacillales|Streptococcaceae	-0.000114361	862	647	0.197607	1
AGEV0	Firmicutes|Clostridia|Clostridiales|Defluviitaleaceae.1	0.000100402	862	698	0.198169	1
AGEV0	Firmicutes|Clostridia|Clostridiales|Ruminococcaceae|Anaerotruncus	6.49942e-05	862	810	0.201856	1
AGEV0	Proteobacteria|Betaproteobacteria|Burkholderiales|Sutterellaceae|Sutterella	-0.000102961	862	398	0.202132	1
AGEV0	Firmicutes|Clostridia|Clostridiales|Lachnospiraceae|Pseudobutyrivibrio|Pseudobutyrivibrio_ruminis	8.47245e-05	862	280	0.206134	1
AGEV0	Bacteroidetes|Bacteroidia|Bacteroidales|Porphyromonadaceae|Butyricimonas|Butyricimonas_paravirosa	9.68204e-05	862	245	0.208101	1
AGEV0	Firmicutes|Clostridia|Clostridiales|Lachnospiraceae|Hespellia	0.000113601	862	624	0.20892	1
AGEV0	Firmicutes|Clostridia|Clostridiales|Ruminococcaceae|Anaerotruncus|Anaerotruncus_colihominis	6.44444e-05	862	810	0.209159	1
AGEV0	Bacteroidetes|Bacteroidia|Bacteroidales|Bacteroidaceae|Bacteroides|Bacteroides_caccae	-9.16959e-05	862	686	0.212693	1
AGEV0	Firmicutes|Clostridia|Clostridiales|Defluviitaleaceae|Defluviitalea|Defluviitalea_saccharophila	9.84246e-05	862	698	0.214393	1
AGEV0	Firmicutes|Clostridia|Clostridiales|Lachnospiraceae|Howardella|Howardella_ureilytica	7.48729e-05	862	211	0.218314	1
AGEV0	Firmicutes|Bacilli|Bacillales|Bacillaceae_1	0.000100705	862	306	0.218765	1
AGEV0	Firmicutes|Clostridia|Clostridiales|Ruminococcaceae|Faecalibacterium	5.93819e-05	862	857	0.221295	1
AGEV0	Firmicutes|Clostridia|Clostridiales|Ruminococcaceae|Faecalibacterium|Faecalibacterium_prausnitzii	5.9225e-05	862	857	0.222734	1
AGEV0	Firmicutes|Clostridia|Clostridiales|Lachnospiraceae|Clostridium_XlVa|Clostridium_polysaccharolyticum	5.96864e-05	862	552	0.224406	1
AGEV0	Firmicutes|Clostridia|Clostridiales|Lachnospiraceae|Pseudobutyrivibrio	8.78037e-05	862	280	0.226475	1
AGEV0	Firmicutes|Clostridia|Clostridiales|Lachnospiraceae|Hespellia|Hespellia_porcina	0.000102372	862	619	0.227465	1
AGEV0	Proteobacteria|Gammaproteobacteria	8.09601e-05	862	775	0.228669	1
AGEV0	Firmicutes|Clostridia|Clostridiales|Ruminococcaceae|Clostridium_IV|Clostridium_methylpentosum	6.49472e-05	862	845	0.231355	1
AGEV0	Bacteroidetes|Bacteroidia|Bacteroidales|Rikenellaceae|Alistipes	7.34422e-05	862	848	0.231907	1
AGEV0	Firmicutes|Clostridia|Clostridiales|Lachnospiraceae|Eisenbergiella	7.12006e-05	862	825	0.233131	1
AGEV0	Firmicutes|Negativicutes|Selenomonadales|Acidaminococcaceae|Phascolarctobacterium	0.000108176	862	522	0.235781	1
AGEV0	Firmicutes|Erysipelotrichia|Erysipelotrichales|Erysipelotrichaceae	8.49253e-05	862	823	0.236395	1
AGEV0	Actinobacteria|Coriobacteriia|Coriobacteriales|Coriobacteriaceae|Senegalimassilia|Senegalimassilia_anaerobia	0.000122009	862	88	0.238952	1
AGEV0	Tenericutes|Mollicutes	5.635e-05	862	285	0.245407	1
AGEV0	Firmicutes|Clostridia|Clostridiales|Ruminococcaceae|Acetanaerobacterium	7.58726e-05	862	799	0.248169	1
AGEV0	Firmicutes|Clostridia|Clostridiales|Ruminococcaceae|Gemmiger	-6.59336e-05	862	859	0.250987	1
AGEV0	Firmicutes|Clostridia|Clostridiales|Lachnospiraceae|Lachnospiracea_incertae_sedis|Eubacterium_rectale	-7.62384e-05	862	853	0.251051	1
AGEV0	Firmicutes|Clostridia|Clostridiales|Clostridiales_Incertae_Sedis_XIII|Mogibacterium|Mogibacterium_neglectum	-9.88097e-05	862	276	0.254849	1
AGEV0	Actinobacteria|Actinobacteria|Actinomycetales	-9.42067e-05	862	328	0.256396	1
AGEV0	Firmicutes|Erysipelotrichia|Erysipelotrichales|Erysipelotrichaceae|Holdemania	9.86034e-05	862	393	0.257311	1
AGEV0	Firmicutes|Negativicutes|Selenomonadales|Veillonellaceae|Selenomonas	2.59373e-05	862	203	0.260208	1
AGEV0	Firmicutes|Clostridia|Clostridiales|Ruminococcaceae|Butyricicoccus	7.51362e-05	862	264	0.264363	1
AGEV0	Bacteroidetes|Bacteroidia|Bacteroidales|Bacteroidaceae|Bacteroides|Bacteroides_coprophilus	0.000117327	862	106	0.264547	1
AGEV0	Bacteroidetes|Bacteroidia|Bacteroidales|Bacteroidaceae	6.03146e-05	862	861	0.266902	1
AGEV0	Firmicutes|Clostridia|Clostridiales|Lachnospiraceae|Clostridium_XlVa|Clostridium_aldenense	-7.65459e-05	862	443	0.267927	1
AGEV0	Firmicutes|Bacilli|Lactobacillales|Lactobacillaceae|Lactobacillus	-0.000115742	862	123	0.273532	1
AGEV0	Firmicutes|Clostridia|Clostridiales|Ruminococcaceae|Gemmiger|Gemmiger_formicilis	-6.26261e-05	862	859	0.275225	1
AGEV0	Firmicutes|Erysipelotrichia	7.95981e-05	862	823	0.275608	1
AGEV0	Bacteroidetes	4.97773e-05	862	861	0.285117	1
AGEV0	Firmicutes|Negativicutes|Selenomonadales|Acidaminococcaceae|Phascolarctobacterium|Phascolarctobacterium_succinatutens	0.000104706	862	290	0.28591	1
AGEV0	Firmicutes|Clostridia|Clostridiales|Lachnospiraceae|Lachnospira	8.5832e-05	862	616	0.288802	1
AGEV0	Firmicutes|Clostridia|Clostridiales|Defluviitaleaceae|Defluviitalea	8.32358e-05	862	698	0.289227	1
AGEV0	Bacteroidetes|Bacteroidia|Bacteroidales|Bacteroidaceae|Bacteroides|Bacteroides_nordii	-4.29629e-05	862	221	0.294039	1
AGEV0	Firmicutes|Bacilli|Lactobacillales|Streptococcaceae|Streptococcus|Streptococcus_parasanguinis	-9.24454e-05	862	407	0.296452	1
AGEV0	Firmicutes|Clostridia|Clostridiales|Lachnospiraceae|Blautia|Blautia_luti	-5.24944e-05	862	853	0.298814	1
AGEV0	Proteobacteria|Betaproteobacteria|Burkholderiales|Sutterellaceae|Sutterella|Sutterella_wadsworthensis	-7.53747e-05	862	289	0.299354	1
AGEV0	Bacteroidetes|Bacteroidia|Bacteroidales|Bacteroidaceae|Bacteroides|Bacteroides_coprocola	9.11459e-05	862	321	0.304082	1
AGEV0	Firmicutes|Clostridia|Clostridiales|Lachnospiraceae|Coprococcus	-6.71805e-05	862	860	0.304096	1
AGEV0	Firmicutes|Bacilli|Lactobacillales|Streptococcaceae|Streptococcus|Streptococcus_salivarius	-9.44456e-05	862	561	0.305072	1
AGEV0	Firmicutes|Clostridia|Clostridiales|Peptococcaceae_2|Desulfotomaculum|Desulfotomaculum_hydrothermale	8.18187e-05	862	236	0.30525	1
AGEV0	Firmicutes|Clostridia|Clostridiales|Lachnospiraceae|Butyrivibrio	5.94661e-05	862	456	0.305777	1
AGEV0	Tenericutes|Mollicutes|Acholeplasmatales	4.82942e-05	862	282	0.307078	1
AGEV0	Firmicutes|Bacilli|Lactobacillales|Lactobacillaceae	-0.000112425	862	124	0.308184	1
AGEV0	Firmicutes|Clostridia|Clostridiales|Clostridiales_Incertae_Sedis_XIII|Mogibacterium	-9.17355e-05	862	472	0.311362	1
AGEV0	Firmicutes|Clostridia|Clostridiales|Clostridiales_Incertae_Sedis_XIII|Mogibacterium|Mogibacterium_vescum	-8.76821e-05	862	334	0.315568	1
AGEV0	Bacteroidetes|Bacteroidia|Bacteroidales	4.5809e-05	862	861	0.326802	1
AGEV0	Actinobacteria|Actinobacteria|Actinomycetales|Streptomycetaceae|Streptomyces|Streptomyces_aomiensis	-6.99315e-05	862	273	0.328641	1
AGEV0	Firmicutes|Clostridia|Clostridiales|Clostridiaceae_1|Caloramator|Caloramator_mitchellensis	8.14666e-05	862	495	0.333383	1
AGEV0	Firmicutes|Negativicutes|Selenomonadales|Veillonellaceae|Dialister|Dialister_succinatiphilus	-9.22354e-05	862	153	0.333749	1
AGEV0	Firmicutes|Clostridia|Clostridiales|Lachnospiraceae|Dorea|Dorea_longicatena	5.32331e-05	862	831	0.339484	1
AGEV0	Firmicutes|Clostridia|Clostridiales| Defluviitaleaceae|Vallitalea|Vallitalea_guaymasensis	2.98688e-05	862	422	0.344567	1
AGEV0	Firmicutes|Clostridia|Clostridiales|Ruminococcaceae|Papillibacter	8.22309e-05	862	635	0.344892	1
AGEV0	Firmicutes|Clostridia|Clostridiales|Lachnospiraceae|Lachnospira|Lachnospira_multipara	7.77731e-05	862	616	0.347725	1
AGEV0	Proteobacteria|Deltaproteobacteria|Desulfovibrionales|Desulfovibrionaceae|Desulfovibrio|Desulfovibrio_piger	8.65781e-05	862	266	0.352352	1
AGEV0	Firmicutes|Clostridia|Clostridiales|Christensenellaceae	5.58244e-05	862	803	0.355517	1
AGEV0	Bacteroidetes|Bacteroidia|Bacteroidales|Bacteroidaceae|Bacteroides|Bacteroides_plebeius	7.67443e-05	862	323	0.362956	1
AGEV0	Firmicutes|Clostridia|Clostridiales|Ruminococcaceae|Clostridium_III|Clostridium_straminisolvens	6.80768e-05	862	644	0.365135	1
AGEV0	Lentisphaerae|Lentisphaeria|Victivallales	4.80589e-05	862	104	0.365558	1
AGEV0	Firmicutes|Clostridia|Clostridiales|Ruminococcaceae|Papillibacter|Papillibacter_cinnamivorans	8.00353e-05	862	635	0.366314	1
AGEV0	Firmicutes|Clostridia|Clostridiales|Catabacteriaceae|Catabacter	7.53092e-05	862	590	0.367585	1
AGEV0	Firmicutes|Clostridia|Clostridiales|Ruminococcaceae|Clostridium_III|Clostridium_cellobioparum	8.30456e-05	862	195	0.371085	1
AGEV0	Bacteroidetes|Bacteroidia	4.14628e-05	862	861	0.375496	1
AGEV0	Firmicutes|Clostridia|Clostridiales|Christensenellaceae|Christensenella|Christensenella_minuta	5.20373e-05	862	803	0.385119	1
AGEV0	Proteobacteria|Betaproteobacteria|Burkholderiales|Sutterellaceae|Parasutterella	7.87016e-05	862	620	0.386272	1
AGEV0	Firmicutes|Clostridia|Clostridiales|Christensenellaceae|Christensenella	5.1294e-05	862	803	0.394465	1
AGEV0	Firmicutes|Clostridia|Clostridiales|Ruminococcaceae|Ruminococcus|Ruminococcus_bromii	5.42789e-05	862	785	0.395893	1
AGEV0	Firmicutes|Clostridia|Clostridiales|Clostridiales_Incertae_Sedis_XIII|Anaerovorax|Anaerovorax_odorimutans	5.88222e-05	862	751	0.396858	1
AGEV0	Synergistetes|Synergistia|Synergistales|Synergistaceae|Dethiosulfovibrio	3.44975e-05	862	222	0.399246	1
AGEV0	Tenericutes|Mollicutes|Acholeplasmatales|Acholeplasmataceae|Acholeplasma	3.68363e-05	862	282	0.399412	1
AGEV0	Firmicutes|Bacilli|Lactobacillales	-6.90232e-05	862	673	0.400886	1
AGEV0	Bacteroidetes|Bacteroidia|Bacteroidales|Bacteroidaceae|Bacteroides|Bacteroides_faecis	-7.47674e-05	862	291	0.405338	1
AGEV0	Firmicutes|Clostridia|Clostridiales|Peptococcaceae_2|Desulfotomaculum	5.87629e-05	862	784	0.40808	1
AGEV0	Firmicutes|Clostridia|Clostridiales|Eubacteriaceae|Alkalibaculum|Alkalibaculum_bacchi	5.45901e-05	862	641	0.418982	1
AGEV0	Firmicutes|Clostridia|Clostridiales|Clostridiales_Incertae_Sedis_III|Thermovenabulum|Thermovenabulum_ferriorganovorum	6.03265e-05	862	273	0.4198	1
AGEV0	Firmicutes|Clostridia|Clostridiales|Lachnospiraceae|Eisenbergiella|Eisenbergiella_tayi	4.69555e-05	862	825	0.420931	1
AGEV0	Bacteroidetes|Bacteroidia|Bacteroidales|Bacteroidaceae|Bacteroides|Bacteroides_cellulosilyticus	6.6875e-05	862	500	0.422303	1
AGEV0	Proteobacteria|Betaproteobacteria|Burkholderiales|Comamonadaceae|Roseateles	8.84981e-05	862	89	0.423496	1
AGEV0	Synergistetes|Synergistia|Synergistales|Synergistaceae|Lactivibrio|Lactivibrio_alcoholicus	9.3662e-05	862	179	0.423611	1
AGEV0	Actinobacteria|Coriobacteriia	5.89353e-05	862	680	0.42556	1
AGEV0	Firmicutes|Clostridia|Clostridiales|Lachnospiraceae|Coprococcus|Coprococcus_comes	5.35193e-05	862	815	0.425656	1
AGEV0	Firmicutes|Clostridia|Clostridiales|Clostridiaceae_1|Caloramator	6.68424e-05	862	502	0.426365	1
AGEV0	Firmicutes|Clostridia|Clostridiales|Peptococcaceae_1|Peptococcus	6.65134e-05	862	305	0.43052	1
AGEV0	Firmicutes|Clostridia|Clostridiales|Ruminococcaceae|Oscillibacter|Oscillibacter_valericigenes	-4.99971e-05	862	828	0.433716	1
AGEV0	Firmicutes|Clostridia|Clostridiales|Lachnospiraceae|Clostridium_XlVa|Clostridium_saccharolyticum	-6.33281e-05	862	352	0.438758	1
AGEV0	Proteobacteria|Deltaproteobacteria|Desulfovibrionales|Desulfovibrionaceae|Desulfovibrio|Desulfovibrio_intestinalis	5.31466e-05	862	189	0.442365	1
AGEV0	Firmicutes|Clostridia|Clostridiales|Eubacteriaceae	4.59874e-05	862	861	0.443959	1
AGEV0	Firmicutes|Negativicutes|Selenomonadales|Veillonellaceae	5.40766e-05	862	825	0.446604	1
AGEV0	Firmicutes|Clostridia|Clostridiales|Lachnospiraceae|Anaerostipes	5.12573e-05	862	776	0.453059	1
AGEV0	Firmicutes|Clostridia|Clostridiales|Ruminococcaceae|Sporobacter	4.42623e-05	862	806	0.453847	1
AGEV0	Firmicutes|Clostridia|Clostridiales|Ruminococcaceae|Sporobacter|Sporobacter_termitidis	4.60617e-05	862	806	0.454262	1
AGEV0	Firmicutes|Clostridia|Clostridiales|Ruminococcaceae|Clostridium_IV|Clostridium_leptum	4.05099e-05	862	859	0.457533	1
AGEV0	Proteobacteria|Deltaproteobacteria|Desulfovibrionales|Desulfovibrionaceae|Bilophila|Bilophila_wadsworthia	5.88877e-05	862	686	0.462797	1
AGEV0	Firmicutes|Clostridia|Clostridiales|Ruminococcaceae|Ruminococcus|Ruminococcus_gauvreauii	5.41781e-05	862	549	0.465421	1
AGEV0	Bacteroidetes|Bacteroidia|Bacteroidales|Porphyromonadaceae|Coprobacter|Coprobacter_fastidiosus	6.88178e-05	862	499	0.467665	1
AGEV0	Actinobacteria|Coriobacteriia|Coriobacteriales	6.68628e-05	862	487	0.474369	1
AGEV0	Firmicutes|Negativicutes|Selenomonadales|Veillonellaceae|Sporomusa|Sporomusa_termitida	5.54432e-05	862	299	0.478842	1
AGEV0	Proteobacteria|Gammaproteobacteria|Enterobacteriales	4.89341e-05	862	721	0.479334	1
AGEV0	Firmicutes|Clostridia|Clostridiales|Ruminococcaceae|Anaerofilum	4.94774e-05	862	721	0.480494	1
AGEV0	Actinobacteria|Coriobacteriia|Coriobacteriales|Atopobiaceae|Olsenella	7.79547e-05	862	142	0.481687	1
AGEV0	Firmicutes|Erysipelotrichia|Erysipelotrichales|Erysipelotrichaceae|Turicibacter	-4.58034e-05	862	217	0.486731	1
AGEV0	Bacteroidetes|Bacteroidia|Bacteroidales|Bacteroidaceae|Bacteroides|Bacteroides_stercoris	-5.27084e-05	862	491	0.487342	1
AGEV0	Bacteroidetes|Bacteroidia|Bacteroidales|Rikenellaceae|Alistipes|Alistipes_onderdonkii	5.28582e-05	862	769	0.490857	1
AGEV0	Firmicutes|Clostridia|Clostridiales|Ruminococcaceae|Saccharofermentans	5.64749e-05	862	560	0.496883	1
AGEV0	Firmicutes|Clostridia|Clostridiales|Ruminococcaceae|Saccharofermentans|Saccharofermentans_acetigenes	5.64749e-05	862	560	0.496883	1
AGEV0	Tenericutes|Mollicutes|Acholeplasmatales|Acholeplasmataceae|Acholeplasma|Acholeplasma_brassicae	8.19706e-05	862	119	0.498204	1
AGEV0	Firmicutes|Clostridia|Clostridiales|Eubacteriaceae|Eubacterium|Eubacterium_coprostanoligenes	4.5711e-05	862	813	0.498563	1
AGEV0	Firmicutes|Clostridia|Clostridiales|Lachnospiraceae|Murimonas	-5.79098e-05	862	367	0.502944	1
AGEV0	Bacteroidetes|Bacteroidia|Bacteroidales|Porphyromonadaceae|Butyricimonas|Butyricimonas_faecihominis	5.10845e-05	862	301	0.507134	1
AGEV0	Firmicutes|Clostridia|Clostridiales|Lachnospiraceae|Lachnospiracea_incertae_sedis|Ruminococcus_gnavus	-2.31019e-05	862	370	0.512604	1
AGEV0	Verrucomicrobia|Verrucomicrobiae|Verrucomicrobiales	-5.39334e-05	862	527	0.515125	1
AGEV0	Bacteroidetes|Bacteroidia|Bacteroidales|Bacteroidaceae|Bacteroides|Bacteroides_vulgatus	-4.08863e-05	862	848	0.516446	1
AGEV0	Bacteroidetes|Bacteroidia|Bacteroidales|Rikenellaceae|Alistipes|Alistipes_indistinctus	5.20556e-05	862	662	0.517411	1
AGEV0	Firmicutes|Clostridia|Clostridiales|Lachnospiraceae|Blautia|Blautia_glucerasea	-5.89026e-05	862	110	0.525295	1
AGEV0	Proteobacteria|Betaproteobacteria|Burkholderiales|Oxalobacteraceae|Undibacterium|Undibacterium_oligocarboniphilum	5.13646e-05	862	539	0.532081	1
AGEV0	Synergistetes|Synergistia|Synergistales	-3.95167e-05	862	410	0.536058	1
AGEV0	Firmicutes|Clostridia|Clostridiales|Lachnospiraceae|Fusicatenibacter|Fusicatenibacter_saccharivorans	-3.3773e-05	862	851	0.544826	1
AGEV0	Verrucomicrobia|Verrucomicrobiae|Verrucomicrobiales|Verrucomicrobiaceae|Akkermansia	5.38632e-05	862	527	0.545889	1
AGEV0	Firmicutes|Clostridia|Clostridiales|Lachnospiraceae|Fusicatenibacter	-3.28592e-05	862	851	0.555072	1
AGEV0	Firmicutes|Clostridia|Clostridiales|Lachnospiraceae|Lachnospiracea_incertae_sedis|Eubacterium_hallii	4.43815e-05	862	756	0.555415	1
AGEV0	Synergistetes|Synergistia	-3.67978e-05	862	410	0.56293	1
AGEV0	Bacteroidetes|Bacteroidia|Bacteroidales|Porphyromonadaceae|Parabacteroides|Parabacteroides_distasonis	3.71492e-05	862	780	0.566072	1
AGEV0	Firmicutes|Clostridia|Clostridiales|Lachnospiraceae|Lachnospiracea_incertae_sedis|Eubacterium_ventriosum	-4.65839e-05	862	707	0.566742	1
AGEV0	Verrucomicrobia|Verrucomicrobiae	-4.88279e-05	862	527	0.568015	1
AGEV0	Proteobacteria|Gammaproteobacteria|Enterobacteriales|Enterobacteriaceae	3.93209e-05	862	721	0.569695	1
AGEV0	Proteobacteria|Betaproteobacteria|Burkholderiales|Oxalobacteraceae	4.72265e-05	862	619	0.572791	1
AGEV0	Bacteroidetes|Bacteroidia|Bacteroidales|Prevotellaceae	-4.5494e-05	862	677	0.579567	1
AGEV0	Bacteroidetes|Bacteroidia|Bacteroidales|Bacteroidaceae|Bacteroides|Bacteroides_fragilis	-4.45345e-05	862	354	0.580128	1
AGEV0	Bacteroidetes|Bacteroidia|Bacteroidales|Porphyromonadaceae|Coprobacter	5.05197e-05	862	499	0.581681	1
AGEV0	Firmicutes|Clostridia|Clostridiales|Lachnospiraceae|Ruminococcus2|Ruminococcus_lactaris	-2.77063e-05	862	858	0.587858	1
AGEV0	Firmicutes|Clostridia|Clostridiales|Catabacteriaceae	4.58073e-05	862	590	0.589348	1
AGEV0	Firmicutes|Clostridia|Clostridiales|Lachnospiraceae|Clostridium_XlVa|Clostridium_glycyrrhizinilyticum	-3.95051e-05	862	742	0.589389	1
AGEV0	Firmicutes|Clostridia|Clostridiales|Lachnospiraceae|Blautia|Blautia_wexlerae	-2.85984e-05	862	857	0.594475	1
AGEV0	Firmicutes|Clostridia|Clostridiales|Lachnospiraceae|Clostridium_XlVa|Clostridium_hylemonae	4.47118e-05	862	560	0.596784	1
AGEV0	Firmicutes|Clostridia|Clostridiales|Lachnospiraceae|Murimonas|Murimonas_intestini	-4.39351e-05	862	367	0.610538	1
AGEV0	Proteobacteria|Betaproteobacteria	3.56367e-05	862	843	0.613036	1
AGEV0	Firmicutes|Clostridia|Clostridiales|Lachnospiraceae|Lachnospiracea_incertae_sedis	2.61064e-05	862	862	0.618646	1
AGEV0	Actinobacteria|Actinobacteria|Actinobacteridae|Bifidobacteriaceae|Bifidobacterium|Bifidobacterium_catenulatum	4.82976e-05	862	103	0.620955	1
AGEV0	Firmicutes|Clostridia|Clostridiales|Ruminococcaceae|Clostridium_III	2.89601e-05	862	846	0.628404	1
AGEV0	Bacteroidetes|Bacteroidia|Bacteroidales|Bacteroidaceae|Bacteroides|Bacteroides_salyersiae	4.44433e-05	862	173	0.628787	1
AGEV0	Firmicutes|Clostridia|Clostridiales|Ruminococcaceae|Clostridium_IV|Clostridium_viride	3.02837e-05	862	778	0.629737	1
AGEV0	Actinobacteria|Coriobacteriia|Coriobacteriales|Coriobacteriaceae	4.18563e-05	862	455	0.637325	1
AGEV0	Actinobacteria|Coriobacteriia|Coriobacteriales|Coriobacteriaceae|Collinsella	4.0834e-05	862	438	0.638934	1
AGEV0	Firmicutes|Negativicutes|Selenomonadales|Acidaminococcaceae|Phascolarctobacterium|Phascolarctobacterium_faecium	-4.38133e-05	862	272	0.641043	1
AGEV0	Bacteroidetes|Bacteroidia|Bacteroidales|Porphyromonadaceae|Parabacteroides	2.98323e-05	862	846	0.650205	1
AGEV0	Proteobacteria|Betaproteobacteria|Burkholderiales|Sutterellaceae	-3.62819e-05	862	758	0.652558	1
AGEV0	Firmicutes|Clostridia|Clostridiales|Defluviitaleaceae	2.79587e-05	862	732	0.659125	1
AGEV0	Firmicutes|Clostridia|Clostridiales|Ruminococcaceae|Intestinimonas|Intestinimonas_butyriciproducens	2.54686e-05	862	851	0.661366	1
AGEV0	Actinobacteria|Actinobacteria|Actinomycetales|Streptomycetaceae	-2.7612e-05	862	273	0.661428	1
AGEV0	Firmicutes|Clostridia|Clostridiales|Lachnospiraceae|Clostridium_XlVa|Clostridium_celerecrescens	3.55358e-05	862	607	0.66322	1
AGEV0	Firmicutes|Clostridia|Clostridiales|Clostridiales_Incertae_Sedis_XIII	2.82669e-05	862	787	0.665332	1
AGEV0	Synergistetes	-2.72202e-05	862	410	0.666816	1
AGEV0	Verrucomicrobia	-3.55347e-05	862	540	0.671024	1
AGEV0	Bacteroidetes|Bacteroidia|Bacteroidales|Porphyromonadaceae|Butyricimonas|Butyricimonas_virosa	3.70398e-05	862	378	0.673589	1
AGEV0	Firmicutes|Negativicutes|Selenomonadales|Veillonellaceae|Dendrosporobacter	3.44986e-05	862	570	0.676684	1
AGEV0	Firmicutes|Negativicutes|Selenomonadales|Veillonellaceae|Dialister	-3.44892e-05	862	412	0.679042	1
AGEV0	Firmicutes|Clostridia|Clostridiales|Peptococcaceae_2	2.83371e-05	862	786	0.68083	1
AGEV0	Firmicutes|Clostridia|Clostridiales|Lachnospiraceae|Roseburia	2.4677e-05	862	858	0.683154	1
AGEV0	Firmicutes|Clostridia|Clostridiales|Eubacteriaceae|Eubacterium	2.4911e-05	862	861	0.683931	1
AGEV0	Firmicutes|Clostridia|Clostridiales|Ruminococcaceae|Intestinimonas	2.34435e-05	862	851	0.687805	1
AGEV0	Firmicutes|Clostridia|Clostridiales|Peptococcaceae_1|Peptococcus|Peptococcus_niger	3.65263e-05	862	305	0.691653	1
AGEV0	Firmicutes|Clostridia|Clostridiales|Lachnospiraceae|Clostridium_XlVa	1.8913e-05	862	862	0.692329	1
AGEV0	Verrucomicrobia|Verrucomicrobiae|Verrucomicrobiales|Verrucomicrobiaceae	-3.27539e-05	862	527	0.694041	1
AGEV0	Firmicutes|Clostridia|Clostridiales|Peptococcaceae_2|Pelotomaculum|Pelotomaculum_propionicicum	-3.34475e-05	862	441	0.697357	1
AGEV0	Firmicutes|Clostridia|Clostridiales|Peptococcaceae_2|Pelotomaculum	-3.4853e-05	862	450	0.698198	1
AGEV0	Firmicutes|Clostridia|Clostridiales|Ruminococcaceae|Hydrogenoanaerobacterium|Hydrogenoanaerobacterium_saccharovorans	2.58841e-05	862	776	0.701739	1
AGEV0	Firmicutes|Clostridia|Clostridiales|Lachnospiraceae|Blautia|Blautia_obeum	-2.6134e-05	862	742	0.707285	1
AGEV0	Firmicutes|Clostridia|Clostridiales|Lachnospiraceae|Roseburia|Roseburia_inulinivorans	2.23389e-05	862	852	0.712281	1
AGEV0	Bacteroidetes|Bacteroidia|Bacteroidales|Prevotellaceae|Prevotella	-3.03622e-05	862	610	0.716834	1
AGEV0	Firmicutes|Clostridia|Clostridiales|Defluviitaleaceae|Vallitalea	2.198e-05	862	732	0.732495	1
AGEV0	Bacteroidetes|Bacteroidia|Bacteroidales|Porphyromonadaceae|Parabacteroides|Parabacteroides_goldsteinii	3.03972e-05	862	205	0.758157	1
AGEV0	Actinobacteria|Coriobacteriia|Coriobacteriales|Coriobacteriaceae|Collinsella|Collinsella_aerofaciens	2.50401e-05	862	422	0.759731	1
AGEV0	Firmicutes|Clostridia|Clostridiales|Peptococcaceae_1	-2.9024e-05	862	389	0.760838	1
AGEV0	Bacteroidetes|Bacteroidia|Bacteroidales|Bacteroidaceae|Bacteroides|Bacteroides_massiliensis	-2.81149e-05	862	420	0.764353	1
AGEV0	Firmicutes|Bacilli|Bacillales|Paenibacillaceae_1|Paenibacillus|Paenibacillus_stellifer	-1.75178e-05	862	157	0.772115	1
AGEV0	Firmicutes|Clostridia|Clostridiales|Clostridiales_Incertae_Sedis_III|Thermovenabulum	2.24545e-05	862	283	0.777177	1
AGEV0	Firmicutes|Clostridia|Clostridiales|Clostridiales_Incertae_Sedis_III	1.92909e-05	862	283	0.785408	1
AGEV0	Firmicutes|Clostridia|Clostridiales|Defluviitaleaceae|Vallitalea|Vallitalea_pronyensis	-1.78316e-05	862	691	0.789057	1
AGEV0	Firmicutes|Clostridia|Clostridiales|Ruminococcaceae|Clostridium_III|Clostridium_termitidis	-1.76687e-05	862	135	0.799072	1
AGEV0	Bacteroidetes|Bacteroidia|Bacteroidales|Bacteroidaceae|Bacteroides|Bacteroides_ovatus	-1.62123e-05	862	702	0.807688	1
AGEV0	Proteobacteria|Deltaproteobacteria|Desulfovibrionales|Desulfovibrionaceae|Bilophila	1.77907e-05	862	686	0.819225	1
AGEV0	Synergistetes|Synergistia|Synergistales|Synergistaceae	-1.42047e-05	862	410	0.821561	1
AGEV0	Firmicutes|Clostridia|Clostridiales|Lachnospiraceae	8.83283e-06	862	862	0.827799	1
AGEV0	Firmicutes|Bacilli	-1.52914e-05	862	786	0.829289	1
AGEV0	Firmicutes|Clostridia|Clostridiales|Clostridiales_Incertae_Sedis_XIII|Anaerovorax	-1.55424e-05	862	751	0.8295	1
AGEV0	Firmicutes|Clostridia|Clostridiales|Ruminococcaceae|Hydrogenoanaerobacterium	1.43419e-05	862	776	0.831423	1
AGEV0	Firmicutes|Bacilli|Bacillales	1.82692e-05	862	556	0.832925	1
AGEV0	Firmicutes|Clostridia|Clostridiales|Clostridiaceae_1	1.53206e-05	862	692	0.83976	1
AGEV0	Firmicutes|Clostridia|Clostridiales|Ruminococcaceae|Acetivibrio	1.01797e-05	862	861	0.840907	1
AGEV0	Bacteroidetes|Bacteroidia|Bacteroidales|Prevotellaceae|Paraprevotella	-2.10059e-05	862	459	0.843535	1
AGEV0	Firmicutes|Clostridia|Clostridiales|Ruminococcaceae|Ruminococcus|Ruminococcus_flavefaciens	1.93546e-05	862	121	0.845603	1
AGEV0	Bacteroidetes|Bacteroidia|Bacteroidales|Bacteroidaceae|Bacteroides|Bacteroides_xylanisolvens	-1.14215e-05	862	847	0.846516	1
AGEV0	Firmicutes|Clostridia|Clostridiales|Ruminococcaceae|Acetivibrio|Acetivibrio_ethanolgignens	-9.10587e-06	862	859	0.847959	1
AGEV0	Firmicutes|Clostridia|Clostridiales|Ruminococcaceae|Anaerofilum|Anaerofilum_pentosovorans	1.30754e-05	862	721	0.852343	1
AGEV0	Proteobacteria|Betaproteobacteria|Burkholderiales|Oxalobacteraceae|Undibacterium	1.53727e-05	862	539	0.853157	1
AGEV0	Firmicutes|Clostridia|Clostridiales|Peptostreptococcaceae|Intestinibacter	-1.65257e-05	862	473	0.856663	1
AGEV0	Firmicutes|Clostridia|Clostridiales|Lachnospiraceae|Dorea	9.39403e-06	862	846	0.857452	1
AGEV0	Bacteroidetes|Bacteroidia|Bacteroidales|Rikenellaceae|Alistipes|Alistipes_putredinis	1.3235e-05	862	739	0.859507	1
AGEV0	Firmicutes|Clostridia|Clostridiales|Catabacteriaceae|Catabacter|Catabacter_hongkongensis	1.43524e-05	862	590	0.867227	1
AGEV0	Firmicutes|Clostridia|Clostridiales|Ruminococcaceae|Oscillibacter	-8.59467e-06	862	860	0.882074	1
AGEV0	Proteobacteria|Gammaproteobacteria|Enterobacteriales|Enterobacteriaceae|unclassified_Enterobacteriaceae|Obesumbacterium_proteus	1.42154e-05	862	213	0.895256	1
AGEV0	Bacteroidetes|Bacteroidia|Bacteroidales|Porphyromonadaceae|Parabacteroides|Parabacteroides_merdae	8.90353e-06	862	760	0.902616	1
AGEV0	Firmicutes|Clostridia|Clostridiales|Ruminococcaceae|Ethanoligenens	-9.18037e-06	862	689	0.905424	1
AGEV0	Proteobacteria|Betaproteobacteria|Burkholderiales	8.26629e-06	862	843	0.906812	1
AGEV0	Bacteroidetes|Bacteroidia|Bacteroidales|Bacteroidaceae|Bacteroides|Bacteroides_eggerthii	-3.10273e-06	862	278	0.909393	1
AGEV0	Firmicutes|Clostridia|Clostridiales|Lachnospiraceae|Ruminococcus2	-5.43709e-06	862	860	0.920491	1
AGEV0	Firmicutes|Clostridia|Clostridiales|Ruminococcaceae|Ethanoligenens|Ethanoligenens_harbinense	6.84531e-06	862	689	0.928896	1
AGEV0	Proteobacteria|Gammaproteobacteria|Enterobacteriales|Enterobacteriaceae|Escherichia/Shigella|Escherichia/Shigella_flexneri	-4.19058e-06	862	674	0.92984	1
AGEV0	Firmicutes|Clostridia|Clostridiales|Lachnospiraceae|Clostridium_XlVa|Clostridium_bolteae	-4.69431e-06	862	855	0.933497	1
AGEV0	Bacteroidetes|Bacteroidia|Bacteroidales|Bacteroidaceae|Bacteroides|Bacteroides_thetaiotaomicron	-5.29712e-06	862	761	0.939559	1
AGEV0	Bacteroidetes|Bacteroidia|Bacteroidales|Prevotellaceae|Alloprevotella|Alloprevotella_rava	-7.61089e-06	862	138	0.941491	1
AGEV0	Firmicutes|Clostridia|Clostridiales|Lachnospiraceae|Lachnospiracea_incertae_sedis|Eubacterium_ruminantium	-6.74706e-06	862	466	0.944228	1
AGEV0	Verrucomicrobia|Verrucomicrobiae|Verrucomicrobiales|Verrucomicrobiaceae|Akkermansia|Akkermansia_muciniphila	5.51077e-06	862	527	0.948254	1
AGEV0	Bacteroidetes|Bacteroidia|Bacteroidales|Prevotellaceae|Paraprevotella|Paraprevotella_clara	-6.18037e-06	862	443	0.951654	1
AGEV0	Firmicutes|Clostridia|Clostridiales|Peptostreptococcaceae|Intestinibacter|Intestinibacter_bartlettii	-5.56132e-06	862	473	0.951893	1
AGEV0	Firmicutes|Negativicutes|Selenomonadales|Veillonellaceae|Dendrosporobacter|Dendrosporobacter_quercicolus	4.09895e-06	862	570	0.960808	1
AGEV0	Firmicutes|Clostridia|Clostridiales|Lachnospiraceae|Clostridium_XlVa|Clostridium_oroticum	-3.76547e-06	862	384	0.963212	1
AGEV0	Firmicutes|Clostridia|Clostridiales|Clostridiaceae_1|Clostridium_sensu_stricto	3.28194e-06	862	570	0.966028	1
AGEV0	Firmicutes|Clostridia|Clostridiales|Peptococcaceae_2|Desulfotomaculum|Desulfotomaculum_alcoholivorax	3.5297e-06	862	500	0.967408	1
AGEV0	Actinobacteria|Actinobacteria|Actinomycetales|Streptomycetaceae|Streptomyces	-2.67076e-06	862	273	0.968561	1
AGEV0	Firmicutes|Clostridia|Clostridiales|Ruminococcaceae|Clostridium_III|Clostridium_thermocellum	-2.22296e-06	862	830	0.972937	1
AGEV0	Proteobacteria|Gammaproteobacteria|Enterobacteriales|Enterobacteriaceae|Escherichia/Shigella	1.3246e-06	862	674	0.978465	1
AGEV0	Firmicutes|Clostridia|Clostridiales|Lachnospiraceae|Coprococcus|Coprococcus_eutactus	-1.00532e-06	862	602	0.990168	1
AGEV0	Firmicutes|Clostridia|Clostridiales|Lachnospiraceae|Clostridium_XlVa|Clostridium_populeti	-8.5305e-08	862	833	0.998944	1
AGEV0	Firmicutes|Clostridia|Clostridiales|Lachnospiraceae|Dorea|Dorea_formicigenerans	6.2881e-08	862	801	0.999265	1
ALB.V0	Firmicutes|Negativicutes	-0.00101236	862	854	0.000909268	0.597059
ALB.V0	Proteobacteria|Gammaproteobacteria|Pasteurellales|Pasteurellaceae	-0.000644106	862	306	0.00323497	0.698267
ALB.V0	Firmicutes|Clostridia|Clostridiales|Peptostreptococcaceae	-0.00119783	862	696	0.00707634	0.853637
ALB.V0	Proteobacteria|Betaproteobacteria|Burkholderiales|Sutterellaceae|Parasutterella|Parasutterella_excrementihominis	0.00117531	862	572	0.00762473	0.853637
ALB.V0	Firmicutes|Negativicutes|Selenomonadales	-0.000727188	862	854	0.00838774	0.872468
ALB.V0	Firmicutes|Clostridia|Clostridiales|Lachnospiraceae|Roseburia|Roseburia_intestinalis	0.00103848	862	658	0.0164686	1
ALB.V0	Proteobacteria|Gammaproteobacteria|Pasteurellales	-0.000511446	862	306	0.0256572	1
ALB.V0	Firmicutes|Clostridia|Clostridiales|Peptostreptococcaceae|Romboutsia|Romboutsia_sedimentorum	-0.00100739	862	623	0.029063	1
ALB.V0	Firmicutes|Clostridia|Clostridiales|Peptostreptococcaceae|Romboutsia	-0.000943225	862	623	0.0396922	1
ALB.V0	Firmicutes|Clostridia|Clostridiales|Lachnospiraceae|Clostridium_XlVa|Clostridium_celerecrescens	-0.000751903	862	607	0.051684	1
ALB.V0	Proteobacteria|Gammaproteobacteria|Pasteurellales|Pasteurellaceae|Haemophilus|Haemophilus_parainfluenzae	-0.000352957	862	303	0.0523976	1
ALB.V0	Firmicutes|Clostridia|Clostridiales|Peptococcaceae_2|Desulfotomaculum|Desulfotomaculum_nigrificans	-0.000762204	862	733	0.052502	1
ALB.V0	Firmicutes|Negativicutes|Selenomonadales|Veillonellaceae|Dendrosporobacter|Dendrosporobacter_quercicolus	-0.00084382	862	570	0.0539264	1
ALB.V0	Firmicutes|Clostridia|Clostridiales|Ruminococcaceae|Ethanoligenens	-0.000803992	862	689	0.0637751	1
ALB.V0	Firmicutes|Clostridia|Clostridiales|Lachnospiraceae|Blautia|Blautia_faecis	-0.000555668	862	846	0.0718125	1
ALB.V0	Firmicutes|Clostridia|Clostridiales|Peptococcaceae_1	-0.000827862	862	389	0.0724057	1
ALB.V0	Firmicutes|Clostridia|Clostridiales|Clostridiales_Incertae_Sedis_XIII|Mogibacterium	-0.000871184	862	472	0.0763199	1
ALB.V0	Firmicutes|Clostridia|Clostridiales|Peptoniphilaceae|Peptoniphilus	0.000390274	862	112	0.0792313	1
ALB.V0	Firmicutes|Clostridia|Clostridiales|Ruminococcaceae|Ethanoligenens|Ethanoligenens_harbinense	-0.000730114	862	689	0.0878017	1
ALB.V0	Synergistetes|Synergistia	-0.000529899	862	410	0.0879996	1
ALB.V0	Firmicutes|Clostridia|Clostridiales|Peptoniphilaceae	0.000367913	862	112	0.0963839	1
ALB.V0	Firmicutes|Clostridia|Clostridiales|Lachnospiraceae|Lachnospiracea_incertae_sedis|Eubacterium_rectale	-0.000609879	862	853	0.0975676	1
ALB.V0	Firmicutes|Clostridia|Clostridiales|Lachnospiraceae|Clostridium_XlVa|Clostridium_polysaccharolyticum	-0.000332161	862	552	0.10281	1
ALB.V0	Synergistetes|Synergistia|Synergistales	-0.00049921	862	410	0.106943	1
ALB.V0	Proteobacteria|Gammaproteobacteria|Pasteurellales|Pasteurellaceae|Haemophilus	-0.00028669	862	306	0.108891	1
ALB.V0	Firmicutes|Clostridia|Clostridiales|Ruminococcaceae|Clostridium_III|Clostridium_thermocellum	-0.000515384	862	830	0.109491	1
ALB.V0	Actinobacteria|Coriobacteriia|Coriobacteriales|Coriobacteriaceae	-0.000748676	862	455	0.115216	1
ALB.V0	Firmicutes|Bacilli|Bacillales|Bacillaceae_1|Caldibacillus|Caldibacillus_debilis	-0.000609317	862	305	0.115574	1
ALB.V0	Firmicutes	-0.000261794	862	862	0.117996	1
ALB.V0	Firmicutes|Bacilli|Lactobacillales|Streptococcaceae|Streptococcus|Streptococcus_salivarius	-0.000711954	862	561	0.124174	1
ALB.V0	Actinobacteria|Coriobacteriia|Coriobacteriales|Coriobacteriaceae|Collinsella|Collinsella_aerofaciens	-0.000716522	862	422	0.125317	1
ALB.V0	Firmicutes|Erysipelotrichia|Erysipelotrichales|Erysipelotrichaceae|Catenibacterium	-0.000691983	862	132	0.130539	1
ALB.V0	Firmicutes|Clostridia|Clostridiales|Peptococcaceae_2|Pelotomaculum	-0.000569365	862	450	0.139	1
ALB.V0	Actinobacteria|Coriobacteriia|Coriobacteriales|Coriobacteriaceae|Collinsella	-0.000675474	862	438	0.14281	1
ALB.V0	Synergistetes|Synergistia|Synergistales|Synergistaceae	-0.000445814	862	410	0.147045	1
ALB.V0	Synergistetes	-0.000445911	862	410	0.147433	1
ALB.V0	Firmicutes|Clostridia|Clostridiales|Peptococcaceae_2	-0.000469566	862	786	0.171041	1
ALB.V0	Firmicutes|Clostridia|Clostridiales|Ruminococcaceae|Anaerofilum|Anaerofilum_pentosovorans	0.000506886	862	721	0.178454	1
ALB.V0	Firmicutes|Clostridia|Clostridiales|Peptococcaceae_2|Pelotomaculum|Pelotomaculum_propionicicum	-0.000507405	862	441	0.18462	1
ALB.V0	Firmicutes|Clostridia|Clostridiales|Lachnospiraceae|Clostridium_XlVa|Clostridium_saccharolyticum	0.000458261	862	352	0.215364	1
ALB.V0	Firmicutes|Clostridia|Clostridiales|Lachnospiraceae|Lachnospiracea_incertae_sedis|Eubacterium_ventriosum	-0.000508142	862	707	0.223752	1
ALB.V0	Firmicutes|Clostridia|Clostridiales|Ruminococcaceae|Anaerofilum	0.000454772	862	721	0.229102	1
ALB.V0	Firmicutes|Clostridia|Clostridiales|Ruminococcaceae|Flavonifractor|Flavonifractor_plautii	0.000286747	862	862	0.250986	1
ALB.V0	Proteobacteria|Alphaproteobacteria	0.000378788	862	423	0.258891	1
ALB.V0	Firmicutes|Clostridia|Clostridiales|Ruminococcaceae|Ruminococcus|Ruminococcus_callidus	-0.00045475	862	571	0.261033	1
ALB.V0	Firmicutes|Clostridia|Clostridiales|Ruminococcaceae|Acetivibrio|Acetivibrio_cellulolyticus	-0.000418887	862	427	0.262602	1
ALB.V0	Firmicutes|Clostridia|Clostridiales|Ruminococcaceae|Flavonifractor	0.000270924	862	862	0.276707	1
ALB.V0	Firmicutes|Clostridia|Clostridiales|Lachnospiraceae|Blautia|Blautia_obeum	-0.000374078	862	742	0.278826	1
ALB.V0	Firmicutes|Clostridia|Clostridiales|Ruminococcaceae|Saccharofermentans	-0.000407665	862	560	0.287088	1
ALB.V0	Firmicutes|Clostridia|Clostridiales|Ruminococcaceae|Saccharofermentans|Saccharofermentans_acetigenes	-0.000407665	862	560	0.287088	1
ALB.V0	Bacteroidetes|Bacteroidia|Bacteroidales|Porphyromonadaceae|Parabacteroides	-0.000366242	862	846	0.287807	1
ALB.V0	Tenericutes|Mollicutes|Acholeplasmatales	-0.000266696	862	282	0.288697	1
ALB.V0	Bacteroidetes	-0.000226134	862	861	0.299805	1
ALB.V0	Firmicutes|Clostridia|Clostridiales|Lachnospiraceae|Clostridium_XlVa|Clostridium_glycyrrhizinilyticum	0.00037372	862	742	0.321027	1
ALB.V0	Bacteroidetes|Bacteroidia|Bacteroidales|Porphyromonadaceae|Parabacteroides|Parabacteroides_merdae	-0.000366961	862	760	0.321986	1
ALB.V0	Firmicutes|Bacilli|Lactobacillales|Streptococcaceae|Streptococcus	-0.00037599	862	626	0.323705	1
ALB.V0	Proteobacteria	-0.000294863	862	862	0.325116	1
ALB.V0	Firmicutes|Bacilli|Lactobacillales|Streptococcaceae	-0.00041854	862	647	0.327383	1
ALB.V0	Proteobacteria|Alphaproteobacteria|Rhodospirillales	0.000330365	862	411	0.331354	1
ALB.V0	Proteobacteria|Deltaproteobacteria	-0.000357388	862	809	0.33815	1
ALB.V0	Actinobacteria|Actinobacteria|Actinobacteridae|Bifidobacteriaceae|Bifidobacterium|Bifidobacterium_adolescentis	-0.000445436	862	647	0.340565	1
ALB.V0	Proteobacteria|Alphaproteobacteria|Rhodospirillales|Rhodospirillaceae	0.000324733	862	411	0.343228	1
ALB.V0	Firmicutes|Clostridia|Clostridiales|Clostridiales_Incertae_Sedis_XIII|Anaerovorax|Anaerovorax_odorimutans	-0.0003223	862	751	0.354704	1
ALB.V0	Firmicutes|Clostridia|Clostridiales|Catabacteriaceae|Catabacter|Catabacter_hongkongensis	-0.000376231	862	590	0.372051	1
ALB.V0	Bacteroidetes|Bacteroidia|Bacteroidales	-0.000192472	862	861	0.373657	1
ALB.V0	Actinobacteria|Actinobacteria	-0.000377257	862	796	0.379063	1
ALB.V0	Firmicutes|Negativicutes|Selenomonadales|Acidaminococcaceae	-0.000404841	862	631	0.384656	1
ALB.V0	Firmicutes|Clostridia|Clostridiales|Defluviitaleaceae|Defluviitalea|Defluviitalea_saccharophila	0.000364076	862	698	0.38656	1
ALB.V0	Firmicutes|Clostridia|Clostridiales|Defluviitaleaceae|Defluviitalea	0.000333603	862	698	0.386896	1
ALB.V0	Actinobacteria|Coriobacteriia|Eggerthellales|Eggerthellaceae	-0.000382805	862	577	0.400159	1
ALB.V0	Firmicutes|Clostridia|Clostridiales|Defluviitaleaceae.1	0.000312652	862	698	0.412447	1
ALB.V0	Proteobacteria|Deltaproteobacteria|Desulfovibrionales	-0.000303023	862	808	0.415734	1
ALB.V0	Actinobacteria|Coriobacteriia|Coriobacteriales	-0.000366253	862	487	0.424289	1
ALB.V0	Proteobacteria|Deltaproteobacteria|Desulfovibrionales|Desulfovibrionaceae	-0.000297314	862	808	0.426399	1
ALB.V0	Bacteroidetes|Bacteroidia|Bacteroidales|Porphyromonadaceae|Butyricimonas	-0.000332634	862	563	0.428562	1
ALB.V0	Proteobacteria|Gammaproteobacteria	-0.000293687	862	775	0.433198	1
ALB.V0	Firmicutes|Clostridia|Clostridiales|Peptococcaceae_2|Desulfotomaculum|Desulfotomaculum_tongense	-0.000322622	862	555	0.435529	1
ALB.V0	Bacteroidetes|Bacteroidia|Bacteroidales|Prevotellaceae|Paraprevotella	-0.000415238	862	459	0.439276	1
ALB.V0	Firmicutes|Clostridia|Clostridiales|Ruminococcaceae|Faecalibacterium	-0.000199288	862	857	0.444218	1
ALB.V0	Proteobacteria|Gammaproteobacteria|Enterobacteriales|Enterobacteriaceae|unclassified_Enterobacteriaceae|Obesumbacterium_proteus	0.000450809	862	213	0.444674	1
ALB.V0	Bacteroidetes|Bacteroidia|Bacteroidales|Rikenellaceae|Alistipes|Alistipes_shahii	-0.000250465	862	835	0.452169	1
ALB.V0	Bacteroidetes|Bacteroidia|Bacteroidales|Rikenellaceae|Alistipes|Alistipes_finegoldii	-0.000249451	862	594	0.456398	1
ALB.V0	Firmicutes|Clostridia|Clostridiales|Lachnospiraceae|Ruminococcus2|Ruminococcus_faecis	0.000243893	862	795	0.463121	1
ALB.V0	Firmicutes|Clostridia|Clostridiales|Ruminococcaceae|Subdoligranulum|Subdoligranulum_variabile	-0.000335184	862	134	0.469268	1
ALB.V0	Firmicutes|Clostridia|Clostridiales|Lachnospiraceae|Clostridium_XlVa|Hungatella_hathewayi	0.000261155	862	416	0.469775	1
ALB.V0	Firmicutes|Clostridia|Clostridiales|Ruminococcaceae|Ruminococcus|Ruminococcus_albus	0.00027275	862	682	0.481908	1
ALB.V0	Bacteroidetes|Bacteroidia	-0.000149267	862	861	0.488837	1
ALB.V0	Firmicutes|Clostridia|Clostridiales|Ruminococcaceae|Oscillibacter|Oscillibacter_ruminantium	0.00021316	862	853	0.493459	1
ALB.V0	Bacteroidetes|Bacteroidia|Bacteroidales|Bacteroidaceae|Bacteroides|Bacteroides_plebeius	-0.000274474	862	323	0.507606	1
ALB.V0	Firmicutes|Clostridia|Clostridiales|Lachnospiraceae|Dorea|Dorea_formicigenerans	-0.000222943	862	801	0.516774	1
ALB.V0	Firmicutes|Clostridia|Clostridiales|Ruminococcaceae|Faecalibacterium|Faecalibacterium_prausnitzii	-0.000164769	862	857	0.525234	1
ALB.V0	Firmicutes|Clostridia|Clostridiales|Lachnospiraceae|Lachnospiracea_incertae_sedis|Eubacterium_ruminantium	0.000283565	862	466	0.548295	1
ALB.V0	Firmicutes|Erysipelotrichia|Erysipelotrichales	-0.000222234	862	823	0.559311	1
ALB.V0	Firmicutes|Clostridia|Clostridiales|Ruminococcaceae|Clostridium_IV|Clostridium_leptum	-0.000163685	862	859	0.559349	1
ALB.V0	Actinobacteria	-0.000206237	862	830	0.565208	1
ALB.V0	Firmicutes|Erysipelotrichia	-0.000216394	862	823	0.573928	1
ALB.V0	Actinobacteria|Actinobacteria|Actinobacteridae|Bifidobacteriaceae|Bifidobacterium	-0.000241748	862	749	0.579049	1
ALB.V0	Firmicutes|Clostridia|Clostridiales|Clostridiaceae_1	0.000208868	862	692	0.582682	1
ALB.V0	Bacteroidetes|Bacteroidia|Bacteroidales|Rikenellaceae|Alistipes|Alistipes_putredinis	0.000218955	862	739	0.596128	1
ALB.V0	Firmicutes|Clostridia|Clostridiales|Lachnospiraceae|Clostridium_XlVa|Clostridium_asparagiforme	-0.000176696	862	722	0.613768	1
ALB.V0	Firmicutes|Clostridia|Clostridiales|Christensenellaceae|Christensenella	0.000129697	862	803	0.6263	1
ALB.V0	Bacteroidetes|Bacteroidia|Bacteroidales|Bacteroidaceae|Bacteroides|Bacteroides_cellulosilyticus	0.00021573	862	500	0.628677	1
ALB.V0	Firmicutes|Negativicutes|Selenomonadales|Veillonellaceae	-0.000150842	862	825	0.631035	1
ALB.V0	Actinobacteria|Coriobacteriia|Eggerthellales	-0.000196647	862	577	0.633696	1
ALB.V0	Proteobacteria|Betaproteobacteria|Burkholderiales|Oxalobacteraceae	0.000219266	862	619	0.634731	1
ALB.V0	Actinobacteria|Actinobacteria|Actinobacteridae|Bifidobacteriaceae	-0.000188624	862	750	0.636077	1
ALB.V0	Firmicutes|Clostridia|Clostridiales|Clostridiaceae_1|Caloramator	-0.000218575	862	502	0.637472	1
ALB.V0	Bacteroidetes|Bacteroidia|Bacteroidales|Prevotellaceae|Paraprevotella|Paraprevotella_clara	-0.000229163	862	443	0.639411	1
ALB.V0	Actinobacteria|Actinobacteria|Actinobacteridae	-0.000183832	862	750	0.644915	1
ALB.V0	Firmicutes|Bacilli|Bacillales|Paenibacillaceae_1|Paenibacillus|Paenibacillus_stellifer	-0.000114885	862	157	0.666664	1
ALB.V0	Firmicutes|Clostridia|Clostridiales|Clostridiales_Incertae_Sedis_XIII|Mogibacterium|Mogibacterium_vescum	-0.00018982	862	334	0.679883	1
ALB.V0	Firmicutes|Clostridia|Clostridiales|Lachnospiraceae|Fusicatenibacter|Fusicatenibacter_saccharivorans	0.000120265	862	851	0.684018	1
ALB.V0	Firmicutes|Clostridia|Clostridiales|Lachnospiraceae|Hespellia|Hespellia_porcina	-0.000169087	862	619	0.690054	1
ALB.V0	Proteobacteria|Deltaproteobacteria|Desulfovibrionales|Desulfovibrionaceae|Desulfovibrio|Desulfovibrio_piger	0.000159054	862	266	0.690346	1
ALB.V0	Firmicutes|Clostridia|Clostridiales|Christensenellaceae	0.000105968	862	803	0.691085	1
ALB.V0	Firmicutes|Clostridia|Clostridiales|Clostridiaceae_1|Caloramator|Caloramator_mitchellensis	-0.000178854	862	495	0.70128	1
ALB.V0	Proteobacteria|Betaproteobacteria|Burkholderiales|Oxalobacteraceae|Undibacterium	0.000170564	862	539	0.708486	1
ALB.V0	Firmicutes|Clostridia|Clostridiales|Ruminococcaceae|Ruminococcus|Ruminococcus_gauvreauii	-0.000141803	862	549	0.716624	1
ALB.V0	Firmicutes|Clostridia|Clostridiales|Christensenellaceae|Christensenella|Christensenella_minuta	9.25629e-05	862	803	0.727136	1
ALB.V0	Bacteroidetes|Bacteroidia|Bacteroidales|Bacteroidaceae|Bacteroides|Bacteroides_caccae	-0.000140414	862	686	0.73001	1
ALB.V0	Bacteroidetes|Bacteroidia|Bacteroidales|Bacteroidaceae|Bacteroides|Bacteroides_stercoris	0.000124397	862	491	0.737426	1
ALB.V0	Proteobacteria|Betaproteobacteria|Burkholderiales|Oxalobacteraceae|Undibacterium|Undibacterium_oligocarboniphilum	0.000150627	862	539	0.742926	1
ALB.V0	Firmicutes|Clostridia|Clostridiales|Clostridiales_Incertae_Sedis_XIII	-8.23045e-05	862	787	0.749637	1
ALB.V0	Proteobacteria|Alphaproteobacteria|Rhodospirillales|Rhodospirillaceae|Aestuariispira|Aestuariispira_insulae	-0.000126124	862	381	0.750566	1
ALB.V0	Proteobacteria|Gammaproteobacteria|Enterobacteriales|Enterobacteriaceae	-0.000119554	862	721	0.750762	1
ALB.V0	Firmicutes|Clostridia|Clostridiales|Lachnospiraceae|Fusicatenibacter	9.28189e-05	862	851	0.75341	1
ALB.V0	Proteobacteria|Gammaproteobacteria|Enterobacteriales	-0.000114777	862	721	0.761185	1
ALB.V0	Proteobacteria|Alphaproteobacteria|Rhodospirillales|Rhodospirillaceae|Aestuariispira	-0.000118492	862	381	0.765407	1
ALB.V0	Firmicutes|Clostridia|Clostridiales|Eubacteriaceae|Alkalibaculum|Alkalibaculum_bacchi	-0.000103507	862	641	0.770378	1
ALB.V0	Firmicutes|Clostridia|Clostridiales|Clostridiales_Incertae_Sedis_XIII|Anaerovorax	-8.20239e-05	862	751	0.776872	1
ALB.V0	Bacteroidetes|Bacteroidia|Bacteroidales|Bacteroidaceae|Bacteroides|Bacteroides_vulgatus	8.39395e-05	862	848	0.780922	1
ALB.V0	Bacteroidetes|Bacteroidia|Bacteroidales|Bacteroidaceae	-7.07244e-05	862	861	0.787417	1
ALB.V0	Firmicutes|Clostridia|Clostridiales|Ruminococcaceae|Clostridium_III|Clostridium_cellobioparum	0.000105653	862	195	0.787903	1
ALB.V0	Firmicutes|Clostridia|Clostridiales|Lachnospiraceae|Howardella|Howardella_ureilytica	7.8085e-05	862	211	0.799644	1
ALB.V0	Firmicutes|Clostridia|Clostridiales|Ruminococcaceae|Papillibacter	0.000100197	862	635	0.800154	1
ALB.V0	Actinobacteria|Actinobacteria|Actinobacteridae|Bifidobacteriaceae|Bifidobacterium|Bifidobacterium_longum	-0.000116632	862	653	0.800154	1
ALB.V0	Bacteroidetes|Bacteroidia|Bacteroidales|Porphyromonadaceae|Barnesiella|Barnesiella_viscericola	-5.37666e-05	862	373	0.808845	1
ALB.V0	Actinobacteria|Coriobacteriia|Eggerthellales|Eggerthellaceae|Adlercreutzia	-8.61288e-05	862	434	0.814022	1
ALB.V0	Bacteroidetes|Bacteroidia|Bacteroidales|Bacteroidaceae|Bacteroides	-6.09633e-05	862	861	0.818202	1
ALB.V0	Bacteroidetes|Bacteroidia|Bacteroidales|Rikenellaceae|Alistipes	-7.00199e-05	862	848	0.820799	1
ALB.V0	Firmicutes|Clostridia|Clostridiales|Ruminococcaceae|Sporobacter|Sporobacter_termitidis	-7.35156e-05	862	806	0.824346	1
ALB.V0	Bacteroidetes|Bacteroidia|Bacteroidales|Bacteroidaceae|Bacteroides|Bacteroides_faecis	9.06337e-05	862	291	0.847214	1
ALB.V0	Bacteroidetes|Bacteroidia|Bacteroidales|Porphyromonadaceae|Butyricimonas|Butyricimonas_faecihominis	-6.13699e-05	862	301	0.85265	1
ALB.V0	Firmicutes|Clostridia|Clostridiales|Ruminococcaceae|Pseudoflavonifractor|Pseudoflavonifractor_capillosus	-7.16176e-05	862	709	0.854481	1
ALB.V0	Firmicutes|Clostridia|Clostridiales|Lachnospiraceae|Clostridium_XlVa|Clostridium_oroticum	7.35472e-05	862	384	0.854748	1
ALB.V0	Firmicutes|Clostridia|Clostridiales|Ruminococcaceae|Hydrogenoanaerobacterium	-6.22845e-05	862	776	0.854992	1
ALB.V0	Firmicutes|Clostridia|Clostridiales|Lachnospiraceae|Clostridium_XlVa|Clostridium_hylemonae	7.40047e-05	862	560	0.858454	1
ALB.V0	Firmicutes|Clostridia|Clostridiales|Ruminococcaceae|Sporobacter	-5.79739e-05	862	806	0.858457	1
ALB.V0	Firmicutes|Clostridia|Clostridiales|Ruminococcaceae|Hydrogenoanaerobacterium|Hydrogenoanaerobacterium_saccharovorans	-6.00791e-05	862	776	0.859801	1
ALB.V0	Firmicutes|Clostridia|Clostridiales|Ruminococcaceae|Pseudoflavonifractor	-6.2915e-05	862	709	0.872075	1
ALB.V0	Bacteroidetes|Bacteroidia|Bacteroidales|Prevotellaceae|Prevotella|Prevotella_copri	5.84576e-05	862	376	0.895436	1
ALB.V0	Bacteroidetes|Bacteroidia|Bacteroidales|Bacteroidaceae|Bacteroides|Bacteroides_xylanisolvens	-4.17965e-05	862	847	0.897248	1
ALB.V0	Firmicutes|Clostridia|Clostridiales|Lachnospiraceae|Lachnospiracea_incertae_sedis|Ruminococcus_gnavus	-2.02294e-05	862	370	0.921317	1
ALB.V0	Firmicutes|Clostridia|Clostridiales|Lachnospiraceae|Clostridium_XlVa|Clostridium_populeti	-2.20363e-05	862	833	0.931707	1
ALB.V0	Firmicutes|Clostridia|Clostridiales|Ruminococcaceae|Papillibacter|Papillibacter_cinnamivorans	3.1821e-05	862	635	0.93545	1
ALB.V0	Firmicutes|Clostridia|Clostridiales|Lachnospiraceae|Coprococcus|Coprococcus_comes	-2.35204e-05	862	815	0.945698	1
ALB.V0	Firmicutes|Clostridia|Clostridiales|Ruminococcaceae|Clostridium_IV|Clostridium_sporosphaeroides	-2.06703e-05	862	685	0.956091	1
ALB.V0	Bacteroidetes|Bacteroidia|Bacteroidales|Bacteroidaceae|Bacteroides|Bacteroides_fragilis	2.08672e-05	862	354	0.958694	1
ALB.V0	Bacteroidetes|Bacteroidia|Bacteroidales|Bacteroidaceae|Bacteroides|Bacteroides_uniformis	-1.17105e-05	862	836	0.966479	1
ALB.V0	Firmicutes|Clostridia|Clostridiales|Lachnospiraceae|Clostridium_XlVa	-8.79171e-06	862	862	0.972326	1
ALB.V0	Proteobacteria|Betaproteobacteria|Burkholderiales|Sutterellaceae	-1.17585e-05	862	758	0.977552	1
ALB.V0	Actinobacteria|Coriobacteriia|Eggerthellales|Eggerthellaceae|Adlercreutzia|Adlercreutzia_equolifaciens	-9.47884e-06	862	434	0.979586	1
ALB.V0	Firmicutes|Clostridia|Clostridiales|Lachnospiraceae|Hespellia	8.43181e-07	862	624	0.998444	1
ALLER	Bacteroidetes|Bacteroidia|Bacteroidales|Bacteroidaceae|Bacteroides|Bacteroides_ovatus	0.00768396	862	702	0.00304917	0.691323
ALLER	Firmicutes|Bacilli|Lactobacillales|Carnobacteriaceae|Granulicatella	0.00864004	862	100	0.00668016	0.841867
ALLER	Firmicutes|Clostridia|Clostridiales|Ruminococcaceae|Ethanoligenens	-0.00514967	862	689	0.0806618	1
ALLER	Firmicutes|Bacilli|Lactobacillales|Streptococcaceae|Streptococcus|Streptococcus_parasanguinis	0.00551539	862	407	0.0910097	1
ALLER	Firmicutes|Negativicutes|Selenomonadales|Veillonellaceae|Dendrosporobacter|Dendrosporobacter_quercicolus	-0.00515375	862	570	0.110794	1
ALLER	Firmicutes|Clostridia|Clostridiales|Peptococcaceae_1|Peptococcus|Peptococcus_niger	0.00546856	862	305	0.120423	1
ALLER	Firmicutes|Clostridia|Clostridiales|Eubacteriaceae|Eubacterium|Eubacterium_coprostanoligenes	-0.00338235	862	813	0.169782	1
ALLER	Proteobacteria|Betaproteobacteria|Burkholderiales|Oxalobacteraceae|Undibacterium	0.00429487	862	539	0.169992	1
ALLER	Firmicutes|Clostridia|Clostridiales|Eubacteriaceae	-0.00288367	862	861	0.18905	1
ALLER	Actinobacteria|Coriobacteriia|Coriobacteriales|Coriobacteriaceae|Collinsella	-0.00401411	862	438	0.218763	1
ALLER	Firmicutes|Clostridia|Clostridiales|Clostridiaceae_1|Caloramator	-0.00379215	862	502	0.224733	1
ALLER	Firmicutes|Negativicutes|Selenomonadales|Veillonellaceae	-0.00316127	862	825	0.226656	1
ALLER	Firmicutes|Negativicutes|Selenomonadales	-0.0024051	862	854	0.245105	1
ALLER	Firmicutes|Clostridia|Clostridiales|Clostridiaceae_1|Clostridium_sensu_stricto	-0.0031948	862	570	0.254559	1
ALLER	Firmicutes|Clostridia|Clostridiales|Eubacteriaceae|Eubacterium	-0.00242559	862	861	0.266986	1
ALLER	Firmicutes|Clostridia|Clostridiales|Lachnospiraceae|Anaerostipes|Anaerostipes_hadrus	0.00263859	862	756	0.294419	1
ALLER	Firmicutes|Negativicutes	-0.00197428	862	854	0.337479	1
ALLER	Bacteroidetes|Bacteroidia|Bacteroidales|Prevotellaceae|Prevotella	-0.00265098	862	610	0.396892	1
ALLER	Firmicutes|Bacilli|Lactobacillales	0.00216151	862	673	0.492289	1
ALLER	Firmicutes|Clostridia|Clostridiales|Lachnospiraceae|Clostridium_XlVa|Clostridium_oroticum	0.00208656	862	384	0.495752	1
ALLER	Firmicutes|Clostridia|Clostridiales|Lachnospiraceae|Anaerostipes	0.00166062	862	776	0.498518	1
ALLER	Bacteroidetes|Bacteroidia|Bacteroidales|Prevotellaceae	-0.00192849	862	677	0.513458	1
ALLER	Firmicutes|Clostridia|Clostridiales|Ruminococcaceae|Hydrogenoanaerobacterium|Hydrogenoanaerobacterium_saccharovorans	-0.00140971	862	776	0.579412	1
ALLER	Firmicutes|Clostridia|Clostridiales|Ruminococcaceae|Oscillibacter|Oscillibacter_ruminantium	0.00125813	862	853	0.582835	1
ALLER	Firmicutes|Negativicutes|Selenomonadales|Acidaminococcaceae|Phascolarctobacterium	0.00150941	862	522	0.668142	1
ALLER	Firmicutes|Clostridia|Clostridiales|Lachnospiraceae|Hespellia|Hespellia_porcina	0.000955522	862	619	0.760815	1
ALLER	Firmicutes|Clostridia|Clostridiales|Lachnospiraceae|Clostridium_XlVb|Clostridium_colinum	0.000473922	862	245	0.865648	1
ALP.V0	Firmicutes|Clostridia|Clostridiales|Lachnospiraceae|Clostridium_XlVa|Clostridium_polysaccharolyticum	-9.15394e-05	862	552	0.000382215	0.532695
ALP.V0	Firmicutes|Clostridia|Clostridiales|Lachnospiraceae|Lachnospiracea_incertae_sedis|Eubacterium_eligens	-0.000115254	862	837	0.000858159	0.597059
ALP.V0	Firmicutes|Clostridia|Clostridiales|Lachnospiraceae|Coprococcus|Coprococcus_catus	-9.44726e-05	862	846	0.00106647	0.597059
ALP.V0	Firmicutes|Clostridia|Clostridiales|Lachnospiraceae|Roseburia|Roseburia_faecis	-0.000125841	862	717	0.00211058	0.642402
ALP.V0	Firmicutes|Clostridia|Clostridiales|Lachnospiraceae|Parasporobacterium	-0.000154443	862	127	0.00275222	0.673146
ALP.V0	Firmicutes|Negativicutes|Selenomonadales|Veillonellaceae|Dialister	-0.000141689	862	412	0.00313604	0.693098
ALP.V0	Firmicutes|Clostridia|Clostridiales|Lachnospiraceae|Eisenbergiella|Eisenbergiella_tayi	-8.93926e-05	862	825	0.00490634	0.798097
ALP.V0	Firmicutes|Clostridia|Clostridiales|Lachnospiraceae|Clostridium_XlVa	-6.63675e-05	862	862	0.00622275	0.823804
ALP.V0	Firmicutes|Clostridia|Clostridiales|Ruminococcaceae|Pseudoflavonifractor|Pseudoflavonifractor_capillosus	-0.000101317	862	709	0.00710941	0.853637
ALP.V0	Firmicutes|Clostridia|Clostridiales|Ruminococcaceae|Pseudoflavonifractor	-9.99616e-05	862	709	0.00794831	0.863339
ALP.V0	Firmicutes|Clostridia|Clostridiales|Lachnospiraceae|Eisenbergiella	-8.37649e-05	862	825	0.00863644	0.881128
ALP.V0	Firmicutes|Clostridia|Clostridiales|Clostridiaceae_1|Clostridium_sensu_stricto|Clostridium_disporicum	-0.00011191	862	477	0.00949978	0.924181
ALP.V0	Firmicutes|Clostridia|Clostridiales|Lachnospiraceae|Parasporobacterium|Parasporobacterium_paucivorans	-0.000136227	862	127	0.00968113	0.934493
ALP.V0	Firmicutes|Clostridia|Clostridiales|Lachnospiraceae|Clostridium_XlVa|Clostridium_asparagiforme	-9.72275e-05	862	722	0.00970131	0.934493
ALP.V0	Firmicutes|Clostridia|Clostridiales|Lachnospiraceae|Clostridium_XlVa|Clostridium_celerecrescens	-0.000106295	862	607	0.00980267	0.937621
ALP.V0	Bacteroidetes|Bacteroidia|Bacteroidales|Porphyromonadaceae|Odoribacter|Odoribacter_splanchnicus	-0.000149798	862	107	0.0123204	0.997237
ALP.V0	Bacteroidetes|Bacteroidia|Bacteroidales	-5.71106e-05	862	861	0.0130898	1
ALP.V0	Firmicutes|Clostridia|Clostridiales|Ruminococcaceae|Ruminococcus|Ruminococcus_champanellensis	-0.000106726	862	436	0.0131217	1
ALP.V0	Actinobacteria|Coriobacteriia	-0.000106117	862	680	0.0144429	1
ALP.V0	Firmicutes|Clostridia|Clostridiales|Lachnospiraceae|Lachnospira|Lachnospira_multipara	-0.000103197	862	616	0.0153	1
ALP.V0	Firmicutes|Clostridia|Clostridiales|Lachnospiraceae|Dorea	-6.75693e-05	862	846	0.015752	1
ALP.V0	Firmicutes|Clostridia|Clostridiales|Lachnospiraceae|Clostridium_XlVa|Clostridium_bolteae	-7.07293e-05	862	855	0.0161561	1
ALP.V0	Firmicutes|Clostridia|Clostridiales|Lachnospiraceae|Clostridium_XlVa|Clostridium_populeti	-7.71954e-05	862	833	0.017111	1
ALP.V0	Bacteroidetes|Bacteroidia	-5.33213e-05	862	861	0.0203466	1
ALP.V0	Firmicutes|Clostridia|Clostridiales|Clostridiaceae_1|Clostridium_sensu_stricto	-9.02447e-05	862	570	0.0215689	1
ALP.V0	Bacteroidetes	-5.1947e-05	862	861	0.023191	1
ALP.V0	Firmicutes|Clostridia|Clostridiales|Lachnospiraceae|Lachnospira	-9.40884e-05	862	616	0.0237686	1
ALP.V0	Firmicutes|Clostridia|Clostridiales|Defluviitaleaceae	-8.4054e-05	862	732	0.0240672	1
ALP.V0	Firmicutes|Clostridia|Clostridiales|Defluviitaleaceae|Vallitalea	-8.38327e-05	862	732	0.024622	1
ALP.V0	Firmicutes|Clostridia|Clostridiales|Lachnospiraceae|Anaerostipes	-7.67251e-05	862	776	0.0255164	1
ALP.V0	Firmicutes|Clostridia|Clostridiales|Lachnospiraceae|Dorea|Dorea_formicigenerans	-7.39081e-05	862	801	0.0264492	1
ALP.V0	Proteobacteria|Gammaproteobacteria|Pasteurellales|Pasteurellaceae|Haemophilus	-4.84005e-05	862	306	0.0277612	1
ALP.V0	Firmicutes|Clostridia|Clostridiales|Defluviitaleaceae|Vallitalea|Vallitalea_pronyensis	-8.53605e-05	862	691	0.0288689	1
ALP.V0	Bacteroidetes|Bacteroidia|Bacteroidales|Bacteroidaceae|Bacteroides|Bacteroides_clarus	-5.77952e-05	862	211	0.0290509	1
ALP.V0	Proteobacteria|Gammaproteobacteria|Pasteurellales	-4.83643e-05	862	306	0.0294587	1
ALP.V0	Proteobacteria|Gammaproteobacteria|Pasteurellales|Pasteurellaceae	-4.72277e-05	862	306	0.0310761	1
ALP.V0	Proteobacteria|Gammaproteobacteria|Pasteurellales|Pasteurellaceae|Haemophilus|Haemophilus_parainfluenzae	-4.72872e-05	862	303	0.0330993	1
ALP.V0	Proteobacteria|Gammaproteobacteria	-7.47332e-05	862	775	0.0340675	1
ALP.V0	Proteobacteria|Alphaproteobacteria	-9.07548e-05	862	423	0.034231	1
ALP.V0	Firmicutes|Clostridia|Clostridiales|Peptococcaceae_1	-0.000103918	862	389	0.0366972	1
ALP.V0	Proteobacteria	-6.41412e-05	862	862	0.0422884	1
ALP.V0	Bacteroidetes|Bacteroidia|Bacteroidales|Porphyromonadaceae	-5.91315e-05	862	860	0.0434106	1
ALP.V0	Bacteroidetes|Bacteroidia|Bacteroidales|Bacteroidaceae|Bacteroides|Bacteroides_eggerthii	-2.86656e-05	862	278	0.0443951	1
ALP.V0	Proteobacteria|Alphaproteobacteria|Rhodospirillales|Rhodospirillaceae	-8.72959e-05	862	411	0.0444384	1
ALP.V0	Proteobacteria|Alphaproteobacteria|Rhodospirillales	-8.65968e-05	862	411	0.0454853	1
ALP.V0	Firmicutes|Clostridia|Clostridiales|Lachnospiraceae|Lachnospiracea_incertae_sedis|Eubacterium_ventriosum	-7.98814e-05	862	707	0.0464229	1
ALP.V0	Firmicutes|Clostridia|Clostridiales|Lachnospiraceae|Dorea|Dorea_longicatena	-5.86619e-05	862	831	0.0500457	1
ALP.V0	Actinobacteria|Coriobacteriia|Coriobacteriales	-8.56994e-05	862	487	0.0511979	1
ALP.V0	Firmicutes|Clostridia|Clostridiales|Clostridiales_Incertae_Sedis_III|Thermovenabulum|Thermovenabulum_ferriorganovorum	-7.99652e-05	862	273	0.0523748	1
ALP.V0	Firmicutes|Clostridia|Clostridiales|Ruminococcaceae|Anaerotruncus|Anaerotruncus_colihominis	-5.36383e-05	862	810	0.0526505	1
ALP.V0	Firmicutes|Clostridia|Clostridiales|Ruminococcaceae|Anaerotruncus	-5.30191e-05	862	810	0.0541675	1
ALP.V0	Proteobacteria|Betaproteobacteria|Burkholderiales|Sutterellaceae|Parasutterella|Parasutterella_secunda	-0.000118717	862	128	0.0546072	1
ALP.V0	Firmicutes|Clostridia|Clostridiales|Lachnospiraceae|Pseudobutyrivibrio|Pseudobutyrivibrio_ruminis	-7.44134e-05	862	280	0.0580676	1
ALP.V0	Firmicutes|Clostridia|Clostridiales|Ruminococcaceae|Ethanoligenens	-7.82708e-05	862	689	0.0611481	1
ALP.V0	Firmicutes|Negativicutes|Selenomonadales	-5.40395e-05	862	854	0.0632211	1
ALP.V0	Proteobacteria|Betaproteobacteria|Burkholderiales|Oxalobacteraceae|Undibacterium|Undibacterium_oligocarboniphilum	-8.16887e-05	862	539	0.065225	1
ALP.V0	Proteobacteria|Alphaproteobacteria|Rhodospirillales|Rhodospirillaceae|Aestuariispira	-7.77236e-05	862	381	0.0666918	1
ALP.V0	Firmicutes|Clostridia|Clostridiales|Ruminococcaceae|Acetivibrio|Acetivibrio_ethanolgignens	-4.94595e-05	862	859	0.067493	1
ALP.V0	Firmicutes|Clostridia|Clostridiales|Peptococcaceae_1|Peptococcus	-9.17461e-05	862	305	0.0674989	1
ALP.V0	Bacteroidetes|Bacteroidia|Bacteroidales|Bacteroidaceae	-5.0255e-05	862	861	0.0696029	1
ALP.V0	Firmicutes|Negativicutes|Selenomonadales|Veillonellaceae|Veillonella	-6.24204e-05	862	343	0.0702402	1
ALP.V0	Firmicutes|Clostridia|Clostridiales|Ruminococcaceae|Acetivibrio	-4.96438e-05	862	861	0.070501	1
ALP.V0	Bacteroidetes|Bacteroidia|Bacteroidales|Bacteroidaceae|Bacteroides	-4.94403e-05	862	861	0.0737921	1
ALP.V0	Firmicutes|Erysipelotrichia|Erysipelotrichales|Erysipelotrichaceae|Clostridium_XVIII|Clostridium_spiroforme	-6.99591e-05	862	694	0.0756928	1
ALP.V0	Tenericutes|Mollicutes|Acholeplasmatales|Acholeplasmataceae|Acholeplasma|Acholeplasma_brassicae	-0.000109532	862	119	0.0773391	1
ALP.V0	Firmicutes|Clostridia|Clostridiales|Clostridiales_Incertae_Sedis_XII|Acidaminobacter	-6.66765e-05	862	664	0.0821462	1
ALP.V0	Bacteroidetes|Bacteroidia|Bacteroidales|Porphyromonadaceae|Barnesiella|Barnesiella_intestinihominis	-6.75464e-05	862	740	0.0849088	1
ALP.V0	Firmicutes|Clostridia|Clostridiales|Ruminococcaceae|Acetanaerobacterium|Acetanaerobacterium_elongatum	-6.02855e-05	862	799	0.0853736	1
ALP.V0	Firmicutes|Erysipelotrichia	-6.37441e-05	862	823	0.0859472	1
ALP.V0	Firmicutes|Clostridia|Clostridiales|Clostridiales_Incertae_Sedis_III|Thermovenabulum	-7.06782e-05	862	283	0.0867268	1
ALP.V0	Firmicutes|Clostridia|Clostridiales|Peptococcaceae_1|Peptococcus|Peptococcus_niger	-8.50954e-05	862	305	0.0880033	1
ALP.V0	Bacteroidetes|Bacteroidia|Bacteroidales|Rikenellaceae|Alistipes	-5.42479e-05	862	848	0.0938346	1
ALP.V0	Proteobacteria|Deltaproteobacteria|Desulfovibrionales|Desulfovibrionaceae|Desulfovibrio|Desulfovibrio_desulfuricans	-6.90454e-05	862	298	0.0961038	1
ALP.V0	Firmicutes|Clostridia|Clostridiales|Clostridiales_Incertae_Sedis_XII|Acidaminobacter|Acidaminobacter_hydrogenoformans	-6.38115e-05	862	664	0.0970589	1
ALP.V0	Firmicutes|Clostridia|Clostridiales|Clostridiales_Incertae_Sedis_XII	-6.34404e-05	862	664	0.0982405	1
ALP.V0	Actinobacteria|Coriobacteriia|Eggerthellales|Eggerthellaceae|Adlercreutzia|Adlercreutzia_equolifaciens	-7.12726e-05	862	434	0.0994065	1
ALP.V0	Bacteroidetes|Bacteroidia|Bacteroidales|Porphyromonadaceae|Porphyromonas	-0.000101298	862	105	0.100191	1
ALP.V0	Firmicutes|Clostridia|Clostridiales|Lachnospiraceae|Hespellia|Hespellia_porcina	-7.17118e-05	862	619	0.103284	1
ALP.V0	Proteobacteria|Betaproteobacteria|Burkholderiales|Burkholderiaceae|Ralstonia	-6.14754e-05	862	156	0.104147	1
ALP.V0	Firmicutes|Clostridia|Clostridiales|Lachnospiraceae|Clostridium_XlVa|Hungatella_hathewayi	-5.61643e-05	862	416	0.105536	1
ALP.V0	Firmicutes|Bacilli|Lactobacillales|Carnobacteriaceae|Granulicatella	6.80841e-05	862	100	0.106106	1
ALP.V0	Firmicutes|Clostridia|Clostridiales|Lachnospiraceae|Anaerostipes|Anaerostipes_hadrus	-5.71222e-05	862	756	0.108297	1
ALP.V0	Firmicutes|Clostridia|Clostridiales|Ruminococcaceae|Acetanaerobacterium	-5.59361e-05	862	799	0.10947	1
ALP.V0	Firmicutes|Clostridia|Clostridiales|Ruminococcaceae|Clostridium_IV|Eubacterium_siraeum	-6.83123e-05	862	708	0.10991	1
ALP.V0	Bacteroidetes|Bacteroidia|Bacteroidales|Porphyromonadaceae|Parabacteroides|Parabacteroides_merdae	-5.90171e-05	862	760	0.110121	1
ALP.V0	Firmicutes|Negativicutes|Selenomonadales|Veillonellaceae|Veillonella|Veillonella_dispar	-5.60123e-05	862	325	0.112086	1
ALP.V0	Firmicutes|Clostridia|Clostridiales|Lachnospiraceae|Lachnospiracea_incertae_sedis|Eubacterium_hallii	-5.99824e-05	862	756	0.114376	1
ALP.V0	Firmicutes|Clostridia|Clostridiales|Peptostreptococcaceae	-6.54909e-05	862	696	0.11715	1
ALP.V0	Proteobacteria|Betaproteobacteria|Burkholderiales|Oxalobacteraceae|Undibacterium	-6.9114e-05	862	539	0.117279	1
ALP.V0	Firmicutes|Clostridia|Clostridiales|Ruminococcaceae|Ethanoligenens|Ethanoligenens_harbinense	-6.48091e-05	862	689	0.117564	1
ALP.V0	Firmicutes|Erysipelotrichia|Erysipelotrichales	-5.80495e-05	862	823	0.117741	1
ALP.V0	Firmicutes|Erysipelotrichia|Erysipelotrichales|Erysipelotrichaceae|Clostridium_XVIII	-6.16206e-05	862	712	0.118317	1
ALP.V0	Bacteroidetes|Bacteroidia|Bacteroidales|Rikenellaceae	-5.0546e-05	862	848	0.121065	1
ALP.V0	Firmicutes|Clostridia|Clostridiales|Ruminococcaceae|Faecalibacterium|Faecalibacterium_prausnitzii	-4.17527e-05	862	857	0.121319	1
ALP.V0	Bacteroidetes|Bacteroidia|Bacteroidales|Porphyromonadaceae|Parabacteroides	-4.91776e-05	862	846	0.128805	1
ALP.V0	Bacteroidetes|Bacteroidia|Bacteroidales|Porphyromonadaceae|Parabacteroides|Parabacteroides_distasonis	-5.32776e-05	862	780	0.129857	1
ALP.V0	Proteobacteria|Gammaproteobacteria|Enterobacteriales	-5.47998e-05	862	721	0.132926	1
ALP.V0	Firmicutes|Clostridia|Clostridiales|Lachnospiraceae|Lachnospiracea_incertae_sedis|Eubacterium_uniforme	-7.31444e-05	862	466	0.132965	1
ALP.V0	Firmicutes|Clostridia|Clostridiales|Lachnospiraceae|Blautia|Blautia_obeum	-5.40702e-05	862	742	0.140896	1
ALP.V0	Bacteroidetes|Bacteroidia|Bacteroidales|Porphyromonadaceae|Barnesiella|Barnesiella_viscericola	-3.11909e-05	862	373	0.142753	1
ALP.V0	Firmicutes|Bacilli|Lactobacillales|Carnobacteriaceae|Granulicatella|Granulicatella_adiacens	6.21233e-05	862	99	0.144373	1
ALP.V0	Firmicutes|Clostridia|Clostridiales|Lachnospiraceae|Hespellia	-6.55799e-05	862	624	0.145627	1
ALP.V0	Firmicutes|Clostridia|Clostridiales|Peptoniphilaceae	-3.94792e-05	862	112	0.146588	1
ALP.V0	Bacteroidetes|Bacteroidia|Bacteroidales|Bacteroidaceae|Bacteroides|Bacteroides_thetaiotaomicron	-5.57826e-05	862	761	0.146772	1
ALP.V0	Firmicutes|Clostridia|Clostridiales|Lachnospiraceae|Lachnospiracea_incertae_sedis|Eubacterium_ramulus	-5.77012e-05	862	700	0.148805	1
ALP.V0	Firmicutes|Clostridia|Clostridiales|Ruminococcaceae	-2.82373e-05	862	862	0.149386	1
ALP.V0	Proteobacteria|Betaproteobacteria|Burkholderiales|Oxalobacteraceae	-6.39564e-05	862	619	0.150397	1
ALP.V0	Proteobacteria|Deltaproteobacteria|Desulfovibrionales|Desulfovibrionaceae|Bilophila|Bilophila_wadsworthia	6.03743e-05	862	686	0.158295	1
ALP.V0	Proteobacteria|Gammaproteobacteria|Enterobacteriales|Enterobacteriaceae	-5.12001e-05	862	721	0.161102	1
ALP.V0	Bacteroidetes|Bacteroidia|Bacteroidales|Bacteroidaceae|Bacteroides|Bacteroides_fragilis	-5.97574e-05	862	354	0.161423	1
ALP.V0	Firmicutes|Erysipelotrichia|Erysipelotrichales|Erysipelotrichaceae|Erysipelothrix	-9.0416e-05	862	89	0.162457	1
ALP.V0	Firmicutes|Clostridia|Clostridiales|Ruminococcaceae|Faecalibacterium	-3.73143e-05	862	857	0.166253	1
ALP.V0	Bacteroidetes|Bacteroidia|Bacteroidales|Bacteroidaceae|Bacteroides|Bacteroides_faecis	-6.25234e-05	862	291	0.167835	1
ALP.V0	Firmicutes|Clostridia|Clostridiales|Lachnospiraceae	-2.82324e-05	862	862	0.172054	1
ALP.V0	Bacteroidetes|Bacteroidia|Bacteroidales|Bacteroidaceae|Bacteroides|Bacteroides_xylanisolvens	-4.25013e-05	862	847	0.178228	1
ALP.V0	Proteobacteria|Deltaproteobacteria|Desulfovibrionales|Desulfovibrionaceae|Desulfovibrio	-6.09946e-05	862	611	0.182397	1
ALP.V0	Bacteroidetes|Bacteroidia|Bacteroidales|Prevotellaceae|Prevotella	-5.89821e-05	862	610	0.184808	1
ALP.V0	Firmicutes|Clostridia|Clostridiales|Lachnospiraceae|Lactonifactor	-6.4597e-05	862	187	0.18788	1
ALP.V0	Firmicutes|Clostridia|Clostridiales|Ruminococcaceae|Butyricicoccus	-5.28412e-05	862	264	0.192166	1
ALP.V0	Bacteroidetes|Bacteroidia|Bacteroidales|Prevotellaceae	-5.328e-05	862	677	0.198641	1
ALP.V0	Firmicutes|Clostridia|Clostridiales|Clostridiaceae_1	-5.09473e-05	862	692	0.200644	1
ALP.V0	Actinobacteria|Coriobacteriia|Eggerthellales|Eggerthellaceae	-5.46263e-05	862	577	0.205766	1
ALP.V0	Actinobacteria|Actinobacteria|Actinomycetales|Streptomycetaceae|Streptomyces	-4.51717e-05	862	273	0.208856	1
ALP.V0	Firmicutes|Clostridia|Clostridiales|Ruminococcaceae|Oscillibacter|Oscillibacter_ruminantium	-3.97492e-05	862	853	0.218542	1
ALP.V0	Firmicutes|Clostridia|Clostridiales|Clostridiales_Incertae_Sedis_XIII	-3.96707e-05	862	787	0.229346	1
ALP.V0	Firmicutes|Clostridia|Clostridiales| Defluviitaleaceae|Vallitalea|Vallitalea_guaymasensis	-1.77541e-05	862	422	0.238875	1
ALP.V0	Firmicutes|Negativicutes|Selenomonadales|Acidaminococcaceae	5.21272e-05	862	631	0.249411	1
ALP.V0	Firmicutes|Clostridia|Clostridiales|Ruminococcaceae|Clostridium_IV	-3.34033e-05	862	862	0.254295	1
ALP.V0	Actinobacteria|Coriobacteriia|Eggerthellales	-4.87245e-05	862	577	0.258355	1
ALP.V0	Firmicutes|Clostridia|Clostridiales|Ruminococcaceae|Flavonifractor|Flavonifractor_plautii	-2.97046e-05	862	862	0.259573	1
ALP.V0	Firmicutes|Clostridia|Clostridiales	-2.07947e-05	862	862	0.25974	1
ALP.V0	Actinobacteria	-4.28985e-05	862	830	0.260512	1
ALP.V0	Bacteroidetes|Bacteroidia|Bacteroidales|Bacteroidaceae|Bacteroides|Bacteroides_finegoldii	6.92791e-05	862	121	0.263968	1
ALP.V0	Firmicutes|Clostridia|Clostridiales|Ruminococcaceae|Gemmiger	-3.4619e-05	862	859	0.264302	1
ALP.V0	Firmicutes|Clostridia|Clostridiales|Lachnospiraceae|Fusicatenibacter|Fusicatenibacter_saccharivorans	-3.1495e-05	862	851	0.267632	1
ALP.V0	Firmicutes|Clostridia|Clostridiales|Ruminococcaceae|Clostridium_III	-3.45436e-05	862	846	0.269464	1
ALP.V0	Bacteroidetes|Bacteroidia|Bacteroidales|Porphyromonadaceae|Coprobacter|Coprobacter_fastidiosus	-5.39697e-05	862	499	0.269835	1
ALP.V0	Proteobacteria|Deltaproteobacteria|Desulfovibrionales|Desulfovibrionaceae|Bilophila	4.64022e-05	862	686	0.270504	1
ALP.V0	Bacteroidetes|Bacteroidia|Bacteroidales|Porphyromonadaceae|Coprobacter	-5.32936e-05	862	499	0.271035	1
ALP.V0	Actinobacteria|Actinobacteria|Actinomycetales|Streptomycetaceae	-4.04399e-05	862	273	0.271609	1
ALP.V0	Firmicutes|Clostridia|Clostridiales|Lachnospiraceae|Blautia|Blautia_luti	-2.98645e-05	862	853	0.273296	1
ALP.V0	Firmicutes|Clostridia|Clostridiales|Clostridiales_Incertae_Sedis_XIII|Mogibacterium	-5.16527e-05	862	472	0.275502	1
ALP.V0	Firmicutes|Clostridia|Clostridiales|Ruminococcaceae|Butyricicoccus|Butyricicoccus_pullicaecorum	-4.3781e-05	862	264	0.277919	1
ALP.V0	Firmicutes|Clostridia|Clostridiales|Peptoniphilaceae|Peptoniphilus	-2.93392e-05	862	112	0.283138	1
ALP.V0	Firmicutes|Clostridia|Clostridiales|Lachnospiraceae|Lachnospiracea_incertae_sedis|Eubacterium_xylanophilum	-4.2757e-05	862	713	0.283649	1
ALP.V0	Firmicutes|Erysipelotrichia|Erysipelotrichales|Erysipelotrichaceae|Holdemania|Holdemania_filiformis	4.84828e-05	862	393	0.289474	1
ALP.V0	Proteobacteria|Betaproteobacteria	-3.7721e-05	862	843	0.29067	1
ALP.V0	Firmicutes|Negativicutes|Selenomonadales|Acidaminococcaceae|Phascolarctobacterium	5.26451e-05	862	522	0.291003	1
ALP.V0	Firmicutes|Clostridia|Clostridiales|Clostridiales_Incertae_Sedis_XIII|Anaerovorax|Anaerovorax_odorimutans	-3.70871e-05	862	751	0.296533	1
ALP.V0	Firmicutes|Erysipelotrichia|Erysipelotrichales|Erysipelotrichaceae|Holdemania	4.76989e-05	862	393	0.301655	1
ALP.V0	Firmicutes|Clostridia|Clostridiales|Ruminococcaceae|Clostridium_IV|Clostridium_leptum	-3.03355e-05	862	859	0.305108	1
ALP.V0	Firmicutes|Clostridia|Clostridiales|Ruminococcaceae|Papillibacter|Papillibacter_cinnamivorans	-4.29442e-05	862	635	0.307729	1
ALP.V0	Actinobacteria|Actinobacteria|Actinomycetales|Streptomycetaceae|Streptomyces|Streptomyces_aomiensis	-3.70742e-05	862	273	0.313128	1
ALP.V0	Firmicutes|Clostridia|Clostridiales|Lachnospiraceae|Clostridium_XlVa|Clostridium_oroticum	-4.25388e-05	862	384	0.319223	1
ALP.V0	Firmicutes|Clostridia|Clostridiales|Lachnospiraceae|Fusicatenibacter	-2.8086e-05	862	851	0.323412	1
ALP.V0	Bacteroidetes|Bacteroidia|Bacteroidales|Bacteroidaceae|Bacteroides|Bacteroides_ovatus	3.55435e-05	862	702	0.325858	1
ALP.V0	Bacteroidetes|Bacteroidia|Bacteroidales|Porphyromonadaceae|Odoribacter	-6.01813e-05	862	131	0.326061	1
ALP.V0	Firmicutes|Clostridia|Clostridiales|Ruminococcaceae|Flavonifractor	-2.49415e-05	862	862	0.34391	1
ALP.V0	Proteobacteria|Betaproteobacteria|Burkholderiales|Sutterellaceae	-3.83178e-05	862	758	0.343985	1
ALP.V0	Bacteroidetes|Bacteroidia|Bacteroidales|Bacteroidaceae|Bacteroides|Bacteroides_vulgatus	-3.04879e-05	862	848	0.344575	1
ALP.V0	Firmicutes|Erysipelotrichia|Erysipelotrichales|Erysipelotrichaceae|Turicibacter	-3.32741e-05	862	217	0.346173	1
ALP.V0	Firmicutes|Clostridia|Clostridiales|Ruminococcaceae|Papillibacter	-3.8944e-05	862	635	0.353164	1
ALP.V0	Firmicutes|Clostridia|Clostridiales|Clostridiales_Incertae_Sedis_XIII|Anaerovorax	-3.21671e-05	862	751	0.356812	1
ALP.V0	Actinobacteria|Coriobacteriia|Coriobacteriales|Atopobiaceae|Olsenella|Olsenella_uli	-5.4203e-05	862	140	0.356897	1
ALP.V0	Firmicutes|Clostridia|Clostridiales|Peptostreptococcaceae|Intestinibacter	-4.27505e-05	862	473	0.359447	1
ALP.V0	Firmicutes|Clostridia|Clostridiales|Ruminococcaceae|Intestinimonas|Intestinimonas_butyriciproducens	-2.86233e-05	862	851	0.364467	1
ALP.V0	Bacteroidetes|Bacteroidia|Bacteroidales|Bacteroidaceae|Bacteroides|Bacteroides_uniformis	-3.10762e-05	862	836	0.366732	1
ALP.V0	Bacteroidetes|Bacteroidia|Bacteroidales|Rikenellaceae|Alistipes|Alistipes_shahii	-2.86485e-05	862	835	0.369029	1
ALP.V0	Firmicutes|Clostridia|Clostridiales|Lachnospiraceae|Murimonas	-4.09e-05	862	367	0.379735	1
ALP.V0	Firmicutes|Clostridia|Clostridiales|Ruminococcaceae|Gemmiger|Gemmiger_formicilis	-2.72484e-05	862	859	0.381846	1
ALP.V0	Firmicutes|Clostridia|Clostridiales|Ruminococcaceae|Intestinimonas	-2.72226e-05	862	851	0.387813	1
ALP.V0	Firmicutes|Clostridia|Clostridiales|Lachnospiraceae|Clostridium_XlVa|Clostridium_hylemonae	-3.71666e-05	862	560	0.395887	1
ALP.V0	Firmicutes|Clostridia|Clostridiales|Ruminococcaceae|Ruminococcus|Ruminococcus_callidus	-3.53739e-05	862	571	0.400754	1
ALP.V0	Firmicutes|Bacilli|Lactobacillales|Streptococcaceae|Streptococcus|Streptococcus_salivarius	-3.96928e-05	862	561	0.404962	1
ALP.V0	Firmicutes|Clostridia|Clostridiales|Ruminococcaceae|Clostridium_IV|Clostridium_methylpentosum	-2.46961e-05	862	845	0.408562	1
ALP.V0	Firmicutes|Negativicutes|Selenomonadales|Acidaminococcaceae|Phascolarctobacterium|Phascolarctobacterium_succinatutens	4.45947e-05	862	290	0.411555	1
ALP.V0	Firmicutes|Clostridia|Clostridiales|Lachnospiraceae|Ruminococcus2|Ruminococcus_lactaris	-2.41215e-05	862	858	0.411789	1
ALP.V0	Firmicutes|Clostridia|Clostridiales|Peptostreptococcaceae|Intestinibacter|Intestinibacter_bartlettii	-3.79431e-05	862	473	0.413209	1
ALP.V0	Firmicutes|Negativicutes|Selenomonadales|Veillonellaceae|Anaerovibrio|Anaerovibrio_lipolyticus	-5.1113e-05	862	133	0.414956	1
ALP.V0	Firmicutes|Clostridia	-1.47682e-05	862	862	0.418881	1
ALP.V0	Firmicutes|Bacilli|Lactobacillales	-3.5414e-05	862	673	0.421579	1
ALP.V0	Proteobacteria|Betaproteobacteria|Burkholderiales	-2.83735e-05	862	843	0.423513	1
ALP.V0	Actinobacteria|Actinobacteria|Actinobacteridae|Bifidobacteriaceae|Bifidobacterium|Bifidobacterium_longum	-3.54967e-05	862	653	0.426534	1
ALP.V0	Proteobacteria|Deltaproteobacteria	-3.10342e-05	862	809	0.431942	1
ALP.V0	Firmicutes|Clostridia|Clostridiales|Eubacteriaceae|Eubacterium|Eubacterium_coprostanoligenes	-2.66866e-05	862	813	0.441022	1
ALP.V0	Tenericutes|Mollicutes|Acholeplasmatales	-2.00869e-05	862	282	0.451693	1
ALP.V0	Firmicutes|Clostridia|Clostridiales|Lachnospiraceae|Murimonas|Murimonas_intestini	-3.45277e-05	862	367	0.456988	1
ALP.V0	Firmicutes|Clostridia|Clostridiales|Peptococcaceae_2|Desulfotomaculum|Desulfotomaculum_nigrificans	-2.8106e-05	862	733	0.459694	1
ALP.V0	Firmicutes|Clostridia|Clostridiales|Gracilibacteraceae|Gracilibacter|Gracilibacter_thermotolerans	-3.48525e-05	862	421	0.460884	1
ALP.V0	Firmicutes|Clostridia|Clostridiales|Lachnospiraceae|Clostridium_XlVa|Clostridium_jejuense	-4.52482e-05	862	95	0.467724	1
ALP.V0	Proteobacteria|Deltaproteobacteria|Desulfovibrionales|Desulfovibrionaceae	-2.85022e-05	862	808	0.471243	1
ALP.V0	Actinobacteria|Actinobacteria|Actinomycetales	-2.76584e-05	862	328	0.477253	1
ALP.V0	Proteobacteria|Deltaproteobacteria|Desulfovibrionales	-2.78255e-05	862	808	0.48028	1
ALP.V0	Firmicutes|Negativicutes|Selenomonadales|Acidaminococcaceae|Phascolarctobacterium|Phascolarctobacterium_faecium	3.50937e-05	862	272	0.48624	1
ALP.V0	Firmicutes|Clostridia|Clostridiales|Peptococcaceae_2|Desulfotomaculum|Desulfotomaculum_tongense	-2.76466e-05	862	555	0.486594	1
ALP.V0	Firmicutes|Bacilli|Lactobacillales|Streptococcaceae	-3.09481e-05	862	647	0.489825	1
ALP.V0	Firmicutes|Clostridia|Clostridiales|Ruminococcaceae|Clostridium_III|Clostridium_thermocellum	-2.35878e-05	862	830	0.490716	1
ALP.V0	Firmicutes|Clostridia|Clostridiales|Peptococcaceae_2|Pelotomaculum|Pelotomaculum_propionicicum	-3.25262e-05	862	441	0.492595	1
ALP.V0	Firmicutes|Clostridia|Clostridiales|Ruminococcaceae|Clostridium_III|Clostridium_straminisolvens	-2.6707e-05	862	644	0.495278	1
ALP.V0	Firmicutes|Clostridia|Clostridiales|Lachnospiraceae|Ruminococcus2|Ruminococcus_torques	-2.68041e-05	862	660	0.498761	1
ALP.V0	Actinobacteria|Coriobacteriia|Eggerthellales|Eggerthellaceae|Gordonibacter	-1.84835e-05	862	109	0.500032	1
ALP.V0	Firmicutes|Clostridia|Clostridiales|Lachnospiraceae|Clostridium_XlVa|Clostridium_aldenense	-2.47145e-05	862	443	0.506543	1
ALP.V0	Firmicutes|Clostridia|Clostridiales|Catabacteriaceae|Catabacter|Catabacter_hongkongensis	-2.8886e-05	862	590	0.512356	1
ALP.V0	Firmicutes|Clostridia|Clostridiales|Lachnospiraceae|Ruminococcus2	-1.85472e-05	862	860	0.520809	1
ALP.V0	Firmicutes|Clostridia|Clostridiales|Lachnospiraceae|Roseburia|Roseburia_inulinivorans	-2.04564e-05	862	852	0.52765	1
ALP.V0	Firmicutes|Clostridia|Clostridiales|Eubacteriaceae	-1.90126e-05	862	861	0.535936	1
ALP.V0	Firmicutes|Clostridia|Clostridiales|Eubacteriaceae|Eubacterium	-1.89793e-05	862	861	0.536543	1
ALP.V0	Actinobacteria|Coriobacteriia|Coriobacteriales|Atopobiaceae|Olsenella	-3.74198e-05	862	142	0.540917	1
ALP.V0	Firmicutes|Clostridia|Clostridiales|Lachnospiraceae|Clostridium_XlVb|Clostridium_lactatifermentans	-2.30317e-05	862	750	0.547775	1
ALP.V0	Firmicutes|Clostridia|Clostridiales|Lachnospiraceae|Blautia	-1.57829e-05	862	862	0.548123	1
ALP.V0	Bacteroidetes|Bacteroidia|Bacteroidales|Bacteroidaceae|Bacteroides|Bacteroides_caccae	-2.28098e-05	862	686	0.558703	1
ALP.V0	Synergistetes|Synergistia|Synergistales|Synergistaceae|Lactivibrio|Lactivibrio_alcoholicus	3.63159e-05	862	179	0.562383	1
ALP.V0	Firmicutes|Clostridia|Clostridiales|Lachnospiraceae|Coprococcus|Coprococcus_comes	-1.86166e-05	862	815	0.567229	1
ALP.V0	Firmicutes|Clostridia|Clostridiales|Clostridiales_Incertae_Sedis_XIII|Mogibacterium|Mogibacterium_vescum	-2.68006e-05	862	334	0.573583	1
ALP.V0	Firmicutes|Negativicutes|Selenomonadales|Veillonellaceae|Megasphaera	-3.56145e-05	862	119	0.575304	1
ALP.V0	Firmicutes|Clostridia|Clostridiales|Lachnospiraceae|Blautia|Blautia_faecis	-1.66265e-05	862	846	0.575831	1
ALP.V0	Firmicutes|Clostridia|Clostridiales|Lachnospiraceae|Roseburia	-1.77152e-05	862	858	0.582019	1
ALP.V0	Firmicutes|Clostridia|Clostridiales|Ruminococcaceae|Ruminococcus|Ruminococcus_gauvreauii	-2.10266e-05	862	549	0.596119	1
ALP.V0	Firmicutes|Clostridia|Clostridiales|Gracilibacteraceae	-2.45834e-05	862	427	0.596123	1
ALP.V0	Firmicutes|Clostridia|Clostridiales|Ruminococcaceae|Hydrogenoanaerobacterium|Hydrogenoanaerobacterium_saccharovorans	-1.83509e-05	862	776	0.614224	1
ALP.V0	Firmicutes|Clostridia|Clostridiales|Ruminococcaceae|Clostridium_IV|Clostridium_sporosphaeroides	1.77759e-05	862	685	0.619445	1
ALP.V0	Firmicutes|Bacilli|Bacillales|Paenibacillaceae_1|Paenibacillus|Paenibacillus_stellifer	-1.65529e-05	862	157	0.622565	1
ALP.V0	Firmicutes|Clostridia|Clostridiales|Ruminococcaceae|Clostridium_IV|Clostridium_viride	1.66181e-05	862	778	0.627758	1
ALP.V0	Firmicutes|Clostridia|Clostridiales|Peptococcaceae_2|Pelotomaculum	-2.2948e-05	862	450	0.632171	1
ALP.V0	Firmicutes|Clostridia|Clostridiales|Catabacteriaceae	-2.08304e-05	862	590	0.638178	1
ALP.V0	Firmicutes|Clostridia|Clostridiales|Lachnospiraceae|Clostridium_XlVa|Clostridium_lavalense	-2.36637e-05	862	160	0.650872	1
ALP.V0	Firmicutes|Clostridia|Clostridiales|Eubacteriaceae|Eubacterium|Eubacterium_desmolans	-1.261e-05	862	846	0.651671	1
ALP.V0	Bacteroidetes|Bacteroidia|Bacteroidales|Bacteroidaceae|Bacteroides|Bacteroides_plebeius	1.96337e-05	862	323	0.652516	1
ALP.V0	Firmicutes|Clostridia|Clostridiales|Ruminococcaceae|Hydrogenoanaerobacterium	-1.63669e-05	862	776	0.653083	1
ALP.V0	Bacteroidetes|Bacteroidia|Bacteroidales|Rikenellaceae|Alistipes|Alistipes_onderdonkii	-1.81857e-05	862	769	0.654323	1
ALP.V0	Firmicutes|Negativicutes|Selenomonadales|Veillonellaceae|Dialister|Dialister_invisus	-1.6406e-05	862	245	0.672061	1
ALP.V0	Firmicutes|Clostridia|Clostridiales|Christensenellaceae	-1.33779e-05	862	803	0.680332	1
ALP.V0	Bacteroidetes|Bacteroidia|Bacteroidales|Bacteroidaceae|Bacteroides|Bacteroides_stercoris	1.54712e-05	862	491	0.686368	1
ALP.V0	Firmicutes|Erysipelotrichia|Erysipelotrichales|Erysipelotrichaceae|Coprobacillus|Coprobacillus_cateniformis	2.43566e-05	862	127	0.689369	1
ALP.V0	Synergistetes|Synergistia|Synergistales|Synergistaceae	1.23081e-05	862	410	0.691022	1
ALP.V0	Firmicutes|Bacilli|Lactobacillales|Streptococcaceae|Streptococcus	-1.73355e-05	862	626	0.706116	1
ALP.V0	Firmicutes|Clostridia|Clostridiales|Lachnospiraceae|Lachnospiracea_incertae_sedis	-1.04418e-05	862	862	0.706293	1
ALP.V0	Proteobacteria|Betaproteobacteria|Burkholderiales|Sutterellaceae|Parasutterella|Parasutterella_excrementihominis	1.65551e-05	862	572	0.711193	1
ALP.V0	Bacteroidetes|Bacteroidia|Bacteroidales|Bacteroidaceae|Bacteroides|Bacteroides_nordii	9.01766e-06	862	221	0.724608	1
ALP.V0	Firmicutes|Clostridia|Clostridiales|Eubacteriaceae|Alkalibaculum|Alkalibaculum_bacchi	-1.29366e-05	862	641	0.732215	1
ALP.V0	Synergistetes	1.0497e-05	862	410	0.734633	1
ALP.V0	Proteobacteria|Betaproteobacteria|Burkholderiales|Sutterellaceae|Parasutterella	-1.57388e-05	862	620	0.734708	1
ALP.V0	Proteobacteria|Gammaproteobacteria|Enterobacteriales|Enterobacteriaceae|unclassified_Enterobacteriaceae|Obesumbacterium_proteus	-2.09217e-05	862	213	0.739139	1
ALP.V0	Firmicutes|Clostridia|Clostridiales|Christensenellaceae|Christensenella	-1.06265e-05	862	803	0.742284	1
ALP.V0	Firmicutes|Clostridia|Clostridiales|Lachnospiraceae|Clostridium_XlVb	1.2575e-05	862	789	0.744895	1
ALP.V0	Firmicutes|Clostridia|Clostridiales|Defluviitaleaceae.1	-1.28269e-05	862	698	0.749786	1
ALP.V0	Bacteroidetes|Bacteroidia|Bacteroidales|Rikenellaceae|Alistipes|Alistipes_indistinctus	-1.31363e-05	862	662	0.761364	1
ALP.V0	Firmicutes|Clostridia|Clostridiales|Lachnospiraceae|Roseburia|Roseburia_intestinalis	-1.19012e-05	862	658	0.77331	1
ALP.V0	Bacteroidetes|Bacteroidia|Bacteroidales|Prevotellaceae|Paraprevotella	1.46348e-05	862	459	0.775661	1
ALP.V0	Proteobacteria|Gammaproteobacteria|Enterobacteriales|Enterobacteriaceae|unclassified_Enterobacteriaceae	-1.71146e-05	862	213	0.778435	1
ALP.V0	Firmicutes|Clostridia|Clostridiales|Defluviitaleaceae|Defluviitalea	-1.14073e-05	862	698	0.780222	1
ALP.V0	Firmicutes|Clostridia|Clostridiales|Defluviitaleaceae|Defluviitalea|Defluviitalea_saccharophila	-1.12204e-05	862	698	0.781212	1
ALP.V0	Firmicutes|Clostridia|Clostridiales|Lachnospiraceae|Lachnospiracea_incertae_sedis|Eubacterium_rectale	9.73396e-06	862	853	0.781601	1
ALP.V0	Firmicutes|Bacilli|Lactobacillales|Streptococcaceae|Streptococcus|Streptococcus_parasanguinis	-1.23404e-05	862	407	0.784992	1
ALP.V0	Firmicutes|Clostridia|Clostridiales|Ruminococcaceae|Saccharofermentans	-1.0206e-05	862	560	0.799603	1
ALP.V0	Firmicutes|Clostridia|Clostridiales|Ruminococcaceae|Saccharofermentans|Saccharofermentans_acetigenes	-1.0206e-05	862	560	0.799603	1
ALP.V0	Firmicutes|Clostridia|Clostridiales|Clostridiaceae_1|Caloramator|Caloramator_mitchellensis	1.10137e-05	862	495	0.804667	1
ALP.V0	Firmicutes|Clostridia|Clostridiales|Clostridiaceae_1|Caloramator	1.06365e-05	862	502	0.809992	1
ALP.V0	Proteobacteria|Gammaproteobacteria|Enterobacteriales|Enterobacteriaceae|Escherichia/Shigella	-6.00896e-06	862	674	0.816118	1
ALP.V0	Bacteroidetes|Bacteroidia|Bacteroidales|Prevotellaceae|Paraprevotella|Paraprevotella_clara	1.12823e-05	862	443	0.824829	1
ALP.V0	Synergistetes|Synergistia|Synergistales	6.73302e-06	862	410	0.82875	1
ALP.V0	Bacteroidetes|Bacteroidia|Bacteroidales|Prevotellaceae|Prevotella|Prevotella_copri	-9.88666e-06	862	376	0.830992	1
ALP.V0	Firmicutes|Clostridia|Clostridiales|Eubacteriaceae|Alkalibaculum	-7.78625e-06	862	641	0.835239	1
ALP.V0	Firmicutes|Clostridia|Clostridiales|Lachnospiraceae|Blautia|Blautia_wexlerae	-5.78947e-06	862	857	0.835558	1
ALP.V0	Firmicutes|Clostridia|Clostridiales|Ruminococcaceae|Anaerofilum	-6.66048e-06	862	721	0.853502	1
ALP.V0	Firmicutes|Clostridia|Clostridiales|Ruminococcaceae|Anaerofilum|Anaerofilum_pentosovorans	6.25903e-06	862	721	0.862071	1
ALP.V0	Firmicutes|Bacilli|Bacillales|Paenibacillaceae_1	8.16462e-06	862	484	0.863666	1
ALP.V0	Proteobacteria|Gammaproteobacteria|Enterobacteriales|Enterobacteriaceae|Escherichia/Shigella|Escherichia/Shigella_flexneri	4.24083e-06	862	674	0.867827	1
ALP.V0	Firmicutes|Clostridia|Clostridiales|Lachnospiraceae|Clostridium_XlVa|Clostridium_saccharolyticum	-5.96385e-06	862	352	0.888576	1
ALP.V0	Firmicutes|Clostridia|Clostridiales|Ruminococcaceae|Clostridium_III|Clostridium_cellulolyticum	-6.35345e-06	862	299	0.896252	1
ALP.V0	Firmicutes|Clostridia|Clostridiales|Lachnospiraceae|Lachnospiracea_incertae_sedis|Ruminococcus_gnavus	2.52212e-06	862	370	0.897999	1
ALP.V0	Bacteroidetes|Bacteroidia|Bacteroidales|Porphyromonadaceae|Parabacteroides|Parabacteroides_goldsteinii	7.28036e-06	862	205	0.905928	1
ALP.V0	Bacteroidetes|Bacteroidia|Bacteroidales|Bacteroidaceae|Bacteroides|Bacteroides_coprocola	4.43921e-06	862	321	0.927472	1
ALP.V0	Firmicutes|Clostridia|Clostridiales|Lachnospiraceae|Ruminococcus2|Ruminococcus_faecis	2.85563e-06	862	795	0.929011	1
ALP.V0	Firmicutes|Negativicutes|Selenomonadales|Veillonellaceae|Dendrosporobacter|Dendrosporobacter_quercicolus	3.02723e-06	862	570	0.947049	1
ALP.V0	Firmicutes|Clostridia|Clostridiales|Ruminococcaceae|Ruminococcus|Ruminococcus_albus	-2.67465e-06	862	682	0.947951	1
ALP.V0	Firmicutes|Negativicutes|Selenomonadales|Veillonellaceae|Dendrosporobacter	2.3344e-06	862	570	0.959123	1
ALP.V0	Firmicutes|Negativicutes|Selenomonadales|Veillonellaceae|Mitsuokella	-2.746e-06	862	148	0.964579	1
ALP.V0	Firmicutes|Clostridia|Clostridiales|Ruminococcaceae|Ruminococcus|Ruminococcus_bromii	1.46374e-06	862	785	0.967527	1
ALP.V0	Synergistetes|Synergistia	-1.20654e-06	862	410	0.969142	1
ALP.V0	Firmicutes|Bacilli|Bacillales|Paenibacillaceae_1|Paenibacillus	-5.82155e-07	862	484	0.990398	1
ALT.V0	Bacteroidetes|Bacteroidia|Bacteroidales|Bacteroidaceae|Bacteroides|Bacteroides_coprocola	-0.000283586	862	321	0.0018022	0.612963
ALT.V0	Firmicutes|Bacilli|Lactobacillales|Lactobacillaceae|Lactobacillus	0.000333309	862	123	0.00235444	0.66077
ALT.V0	Tenericutes|Mollicutes|Acholeplasmatales|Acholeplasmataceae|Acholeplasma	-0.000143042	862	282	0.00244091	0.661159
ALT.V0	Firmicutes|Bacilli|Lactobacillales|Lactobacillaceae	0.000322485	862	124	0.0044186	0.781857
ALT.V0	Proteobacteria|Betaproteobacteria|Burkholderiales|Sutterellaceae	0.000201925	862	758	0.00697276	0.853637
ALT.V0	Bacteroidetes|Bacteroidia|Bacteroidales|Bacteroidaceae|Bacteroides|Bacteroides_vulgatus	0.000142152	862	848	0.0192239	1
ALT.V0	Proteobacteria|Betaproteobacteria|Burkholderiales	0.000150306	862	843	0.024041	1
ALT.V0	Firmicutes|Clostridia|Clostridiales|Lachnospiraceae|Blautia|Blautia_coccoides	-0.000189173	862	271	0.0263158	1
ALT.V0	Tenericutes|Mollicutes|Acholeplasmatales	-0.000112862	862	282	0.0263945	1
ALT.V0	Tenericutes|Mollicutes|Acholeplasmatales|Acholeplasmataceae|Acholeplasma|Acholeplasma_parvum	-8.7843e-05	862	208	0.0288989	1
ALT.V0	Proteobacteria|Betaproteobacteria	0.000144864	862	843	0.029077	1
ALT.V0	Tenericutes|Mollicutes|Acholeplasmatales|Acholeplasmataceae	-0.000106833	862	282	0.0296123	1
ALT.V0	Firmicutes|Clostridia|Clostridiales|Lachnospiraceae|Clostridium_XlVb	0.000157567	862	789	0.0308262	1
ALT.V0	Firmicutes|Clostridia|Clostridiales|Lachnospiraceae|Blautia|Blautia_luti	0.000104242	862	853	0.038282	1
ALT.V0	Bacteroidetes|Bacteroidia|Bacteroidales|Porphyromonadaceae|Porphyromonas	-0.000231659	862	105	0.0459864	1
ALT.V0	Bacteroidetes|Bacteroidia|Bacteroidales|Porphyromonadaceae|Barnesiella|Barnesiella_intestinihominis	-0.000140564	862	740	0.0515356	1
ALT.V0	Firmicutes|Negativicutes|Selenomonadales|Veillonellaceae|Dialister	0.00017285	862	412	0.0553626	1
ALT.V0	Bacteroidetes|Bacteroidia|Bacteroidales	8.2341e-05	862	861	0.0554199	1
ALT.V0	Firmicutes|Clostridia|Clostridiales|Peptococcaceae_2|Desulfotomaculum|Desulfotomaculum_tongense	-0.00014185	862	555	0.0593088	1
ALT.V0	Bacteroidetes|Bacteroidia|Bacteroidales|Bacteroidaceae|Bacteroides|Bacteroides_plebeius	-0.000156143	862	323	0.0600947	1
ALT.V0	Proteobacteria|Betaproteobacteria|Burkholderiales|Burkholderiaceae|Ralstonia	0.000128184	862	156	0.0723472	1
ALT.V0	Firmicutes|Clostridia|Clostridiales|Ruminococcaceae|Oscillibacter|Oscillibacter_ruminantium	-0.000110301	862	853	0.0735747	1
ALT.V0	Firmicutes|Clostridia|Clostridiales|Lachnospiraceae|Blautia	8.71391e-05	862	862	0.0778743	1
ALT.V0	Firmicutes|Clostridia|Clostridiales|Ruminococcaceae|Oscillibacter	-9.5527e-05	862	860	0.0918788	1
ALT.V0	Verrucomicrobia|Verrucomicrobiae	-0.000142406	862	527	0.093121	1
ALT.V0	Bacteroidetes|Bacteroidia|Bacteroidales|Rikenellaceae|Alistipes|Alistipes_putredinis	-0.000123078	862	739	0.0958307	1
ALT.V0	Proteobacteria|Gammaproteobacteria|Enterobacteriales|Enterobacteriaceae|Escherichia/Shigella|Escherichia/Shigella_flexneri	-7.90151e-05	862	674	0.102028	1
ALT.V0	Actinobacteria|Coriobacteriia|Coriobacteriales	-0.000133183	862	487	0.105428	1
ALT.V0	Firmicutes|Clostridia|Clostridiales|Lachnospiraceae|Dorea	8.50988e-05	862	846	0.106632	1
ALT.V0	Verrucomicrobia	-0.00013646	862	540	0.107004	1
ALT.V0	Firmicutes|Clostridia|Clostridiales|Peptostreptococcaceae	-0.000128459	862	696	0.108978	1
ALT.V0	Firmicutes|Clostridia|Clostridiales|Ruminococcaceae|Acetanaerobacterium|Acetanaerobacterium_elongatum	-0.000104112	862	799	0.111999	1
ALT.V0	Verrucomicrobia|Verrucomicrobiae|Verrucomicrobiales|Verrucomicrobiaceae	-0.000134157	862	527	0.114169	1
ALT.V0	Firmicutes|Clostridia|Clostridiales|Ruminococcaceae|Acetanaerobacterium	-9.93802e-05	862	799	0.128957	1
ALT.V0	Proteobacteria|Gammaproteobacteria|Enterobacteriales|Enterobacteriaceae|Escherichia/Shigella	-7.38376e-05	862	674	0.12916	1
ALT.V0	Firmicutes|Clostridia|Clostridiales|Peptococcaceae_1|Peptococcus|Peptococcus_niger	0.000139314	862	305	0.131993	1
ALT.V0	Firmicutes|Clostridia|Clostridiales|Peptococcaceae_1	0.000136656	862	389	0.13957	1
ALT.V0	Bacteroidetes|Bacteroidia|Bacteroidales|Porphyromonadaceae|Barnesiella	-9.97391e-05	862	779	0.140494	1
ALT.V0	Verrucomicrobia|Verrucomicrobiae|Verrucomicrobiales|Verrucomicrobiaceae|Akkermansia	-0.000134372	862	527	0.140684	1
ALT.V0	Firmicutes|Clostridia|Clostridiales|Lachnospiraceae|Blautia|Blautia_obeum	-9.76074e-05	862	742	0.155679	1
ALT.V0	Verrucomicrobia|Verrucomicrobiae|Verrucomicrobiales	-0.000127137	862	527	0.156146	1
ALT.V0	Firmicutes|Clostridia|Clostridiales|Lachnospiraceae|Roseburia|Roseburia_inulinivorans	8.76894e-05	862	852	0.158097	1
ALT.V0	Firmicutes|Clostridia|Clostridiales|Peptostreptococcaceae|Romboutsia|Romboutsia_sedimentorum	-0.000116384	862	623	0.159808	1
ALT.V0	Firmicutes|Clostridia|Clostridiales|Lachnospiraceae|Lachnospiracea_incertae_sedis|Eubacterium_ruminantium	-0.000122401	862	466	0.171206	1
ALT.V0	Firmicutes|Clostridia|Clostridiales|Peptostreptococcaceae|Romboutsia	-0.000110947	862	623	0.178533	1
ALT.V0	Firmicutes|Clostridia|Clostridiales|Peptococcaceae_1|Peptococcus	0.00012454	862	305	0.178968	1
ALT.V0	Proteobacteria|Betaproteobacteria|Burkholderiales|Sutterellaceae|Parasutterella|Parasutterella_excrementihominis	0.00011064	862	572	0.182272	1
ALT.V0	Firmicutes|Clostridia|Clostridiales|Lachnospiraceae|Lachnospiracea_incertae_sedis|Eubacterium_hallii	9.59184e-05	862	756	0.183495	1
ALT.V0	Bacteroidetes|Bacteroidia|Bacteroidales|Rikenellaceae|Alistipes|Alistipes_indistinctus	-0.00010545	862	662	0.188959	1
ALT.V0	Firmicutes|Clostridia|Clostridiales|Ruminococcaceae|Pseudoflavonifractor	9.23524e-05	862	709	0.191292	1
ALT.V0	Firmicutes|Clostridia|Clostridiales|Ruminococcaceae|Acetivibrio|Acetivibrio_ethanolgignens	6.6337e-05	862	859	0.192599	1
ALT.V0	Firmicutes|Clostridia|Clostridiales|Ruminococcaceae|Pseudoflavonifractor|Pseudoflavonifractor_capillosus	8.92038e-05	862	709	0.205444	1
ALT.V0	Verrucomicrobia|Verrucomicrobiae|Verrucomicrobiales|Verrucomicrobiaceae|Akkermansia|Akkermansia_muciniphila	-0.000113304	862	527	0.206349	1
ALT.V0	Firmicutes|Clostridia|Clostridiales|Ruminococcaceae|Oscillibacter|Oscillibacter_valericigenes	-7.92481e-05	862	828	0.20685	1
ALT.V0	Bacteroidetes|Bacteroidia|Bacteroidales|Rikenellaceae|Alistipes|Alistipes_onderdonkii	-9.73982e-05	862	769	0.208311	1
ALT.V0	Actinobacteria|Coriobacteriia|Coriobacteriales|Coriobacteriaceae	-0.000108562	862	455	0.209327	1
ALT.V0	Bacteroidetes|Bacteroidia|Bacteroidales|Rikenellaceae	-7.64342e-05	862	848	0.209499	1
ALT.V0	Bacteroidetes|Bacteroidia|Bacteroidales|Rikenellaceae|Alistipes|Alistipes_shahii	-7.45957e-05	862	835	0.209984	1
ALT.V0	Proteobacteria|Gammaproteobacteria	-8.3794e-05	862	775	0.210852	1
ALT.V0	Firmicutes|Clostridia|Clostridiales|Lachnospiraceae|Coprococcus|Coprococcus_eutactus	-9.9172e-05	862	602	0.218062	1
ALT.V0	Firmicutes|Clostridia|Clostridiales|Peptococcaceae_2|Pelotomaculum	-0.000111962	862	450	0.219525	1
ALT.V0	Firmicutes|Clostridia|Clostridiales|Lachnospiraceae|Roseburia	7.45705e-05	862	858	0.22196	1
ALT.V0	Firmicutes|Clostridia|Clostridiales|Lachnospiraceae	4.78762e-05	862	862	0.224779	1
ALT.V0	Bacteroidetes|Bacteroidia|Bacteroidales|Porphyromonadaceae|Parabacteroides|Parabacteroides_goldsteinii	-0.000137737	862	205	0.224841	1
ALT.V0	Proteobacteria|Betaproteobacteria|Burkholderiales|Sutterellaceae|Parasutterella	0.000104219	862	620	0.225949	1
ALT.V0	Firmicutes|Clostridia|Clostridiales|Lachnospiraceae|Lachnospiracea_incertae_sedis|Eubacterium_rectale	7.96621e-05	862	853	0.226758	1
ALT.V0	Firmicutes|Clostridia|Clostridiales|Lachnospiraceae|Lactonifactor	0.000104253	862	187	0.227208	1
ALT.V0	Firmicutes|Clostridia|Clostridiales|Lachnospiraceae|Fusicatenibacter	6.41867e-05	862	851	0.231805	1
ALT.V0	Bacteroidetes|Bacteroidia|Bacteroidales|Bacteroidaceae|Bacteroides|Bacteroides_fragilis	9.63218e-05	862	354	0.234824	1
ALT.V0	Firmicutes|Clostridia|Clostridiales|Ruminococcaceae|Clostridium_IV|Eubacterium_siraeum	-9.52005e-05	862	708	0.235943	1
ALT.V0	Firmicutes|Clostridia|Clostridiales|Lachnospiraceae|Fusicatenibacter|Fusicatenibacter_saccharivorans	6.29699e-05	862	851	0.240642	1
ALT.V0	Bacteroidetes|Bacteroidia|Bacteroidales|Rikenellaceae|Alistipes	-7.15502e-05	862	848	0.242375	1
ALT.V0	Firmicutes|Negativicutes|Selenomonadales|Veillonellaceae|Megasphaera	0.000135408	862	119	0.245419	1
ALT.V0	Actinobacteria|Actinobacteria|Actinobacteridae|Bifidobacteriaceae|Bifidobacterium|Bifidobacterium_adolescentis	9.40474e-05	862	647	0.247365	1
ALT.V0	Firmicutes|Clostridia|Clostridiales|Eubacteriaceae	-6.68466e-05	862	861	0.247601	1
ALT.V0	Firmicutes|Clostridia|Clostridiales|Peptostreptococcaceae|Intestinibacter	-0.000101637	862	473	0.250503	1
ALT.V0	Firmicutes|Negativicutes|Selenomonadales|Veillonellaceae|Allisonella|Allisonella_histaminiformans	-7.84826e-05	862	207	0.250757	1
ALT.V0	Firmicutes|Clostridia|Clostridiales|Ruminococcaceae|Acetivibrio	5.92163e-05	862	861	0.251049	1
ALT.V0	Firmicutes|Clostridia|Clostridiales|Lachnospiraceae|Dorea|Dorea_longicatena	6.41121e-05	862	831	0.253267	1
ALT.V0	Firmicutes|Clostridia|Clostridiales|Ruminococcaceae|Faecalibacterium	5.88948e-05	862	857	0.255043	1
ALT.V0	Firmicutes|Negativicutes|Selenomonadales|Acidaminococcaceae|Phascolarctobacterium|Phascolarctobacterium_succinatutens	-0.000117349	862	290	0.257629	1
ALT.V0	Bacteroidetes|Bacteroidia|Bacteroidales|Bacteroidaceae|Bacteroides|Bacteroides_xylanisolvens	6.70488e-05	862	847	0.264618	1
ALT.V0	Firmicutes|Clostridia|Clostridiales|Peptococcaceae_2|Pelotomaculum|Pelotomaculum_propionicicum	-9.76463e-05	862	441	0.26689	1
ALT.V0	Actinobacteria|Coriobacteriia	-9.05191e-05	862	680	0.268741	1
ALT.V0	Proteobacteria|Betaproteobacteria|Burkholderiales|Sutterellaceae|Sutterella|Sutterella_stercoricanis	0.000115101	862	157	0.272221	1
ALT.V0	Firmicutes|Clostridia|Clostridiales|Ruminococcaceae|Faecalibacterium|Faecalibacterium_prausnitzii	5.68964e-05	862	857	0.272617	1
ALT.V0	Firmicutes|Clostridia|Clostridiales|Peptostreptococcaceae|Intestinibacter|Intestinibacter_bartlettii	-9.64645e-05	862	473	0.275945	1
ALT.V0	Firmicutes|Clostridia|Clostridiales|Clostridiaceae_1|Clostridium_sensu_stricto|Clostridium_disporicum	-8.92404e-05	862	477	0.278457	1
ALT.V0	Firmicutes|Erysipelotrichia|Erysipelotrichales|Erysipelotrichaceae|Holdemania|Holdemania_filiformis	8.91848e-05	862	393	0.283112	1
ALT.V0	Firmicutes|Clostridia|Clostridiales|Ruminococcaceae|Sporobacter	-6.61872e-05	862	806	0.285183	1
ALT.V0	Firmicutes|Clostridia|Clostridiales|Ruminococcaceae|Ethanoligenens|Ethanoligenens_harbinense	8.24329e-05	862	689	0.288867	1
ALT.V0	Firmicutes|Clostridia|Clostridiales|Lachnospiraceae|Coprococcus	-6.59792e-05	862	860	0.289669	1
ALT.V0	Firmicutes|Erysipelotrichia|Erysipelotrichales|Erysipelotrichaceae|Holdemania	9.15296e-05	862	393	0.291197	1
ALT.V0	Firmicutes|Clostridia|Clostridiales|Lachnospiraceae|Dorea|Dorea_formicigenerans	6.5786e-05	862	801	0.295757	1
ALT.V0	Firmicutes|Clostridia|Clostridiales|Ruminococcaceae|Clostridium_III|Clostridium_thermocellum	6.69356e-05	862	830	0.29691	1
ALT.V0	Firmicutes|Clostridia|Clostridiales|Lachnospiraceae|Ruminococcus2|Ruminococcus_lactaris	5.64393e-05	862	858	0.305852	1
ALT.V0	Firmicutes|Clostridia|Clostridiales|Eubacteriaceae|Eubacterium	-5.89195e-05	862	861	0.306037	1
ALT.V0	Firmicutes|Erysipelotrichia|Erysipelotrichales|Erysipelotrichaceae|Holdemanella|Holdemanella_biformis	-7.84015e-05	862	274	0.309538	1
ALT.V0	Firmicutes|Clostridia|Clostridiales|Ruminococcaceae|Ethanoligenens	7.89689e-05	862	689	0.310505	1
ALT.V0	Firmicutes|Clostridia|Clostridiales|Lachnospiraceae|Hespellia	8.66053e-05	862	624	0.314198	1
ALT.V0	Proteobacteria|Gammaproteobacteria|Enterobacteriales|Enterobacteriaceae	-6.73126e-05	862	721	0.317262	1
ALT.V0	Firmicutes|Clostridia|Clostridiales| Defluviitaleaceae|Vallitalea|Vallitalea_guaymasensis	-2.69837e-05	862	422	0.321039	1
ALT.V0	Firmicutes|Clostridia|Clostridiales|Ruminococcaceae|Ruminococcus	5.81591e-05	862	836	0.32199	1
ALT.V0	Firmicutes|Clostridia|Clostridiales|Lachnospiraceae|Eisenbergiella|Eisenbergiella_tayi	-5.84845e-05	862	825	0.323804	1
ALT.V0	Firmicutes|Clostridia|Clostridiales|Ruminococcaceae|Anaerofilum|Anaerofilum_pentosovorans	-6.63485e-05	862	721	0.324804	1
ALT.V0	Firmicutes|Negativicutes|Selenomonadales|Veillonellaceae|Allisonella	-6.71169e-05	862	207	0.324971	1
ALT.V0	Firmicutes|Clostridia|Clostridiales|Lachnospiraceae|Eisenbergiella	-5.91778e-05	862	825	0.331794	1
ALT.V0	Firmicutes|Bacilli|Bacillales|Paenibacillaceae_1|Paenibacillus	-8.7423e-05	862	484	0.337745	1
ALT.V0	Proteobacteria	5.59373e-05	862	862	0.343839	1
ALT.V0	Bacteroidetes|Bacteroidia|Bacteroidales|Bacteroidaceae|Bacteroides	5.01284e-05	862	861	0.345098	1
ALT.V0	Firmicutes|Clostridia|Clostridiales|Ruminococcaceae|Gemmiger|Gemmiger_formicilis	5.36674e-05	862	859	0.353736	1
ALT.V0	Actinobacteria|Coriobacteriia|Eggerthellales|Eggerthellaceae|Adlercreutzia	-7.68758e-05	862	434	0.365038	1
ALT.V0	Firmicutes|Clostridia|Clostridiales|Ruminococcaceae|Gemmiger	5.20438e-05	862	859	0.368949	1
ALT.V0	Firmicutes|Clostridia|Clostridiales|Ruminococcaceae|Saccharofermentans	-6.86121e-05	862	560	0.369648	1
ALT.V0	Firmicutes|Clostridia|Clostridiales|Ruminococcaceae|Saccharofermentans|Saccharofermentans_acetigenes	-6.86121e-05	862	560	0.369648	1
ALT.V0	Firmicutes|Clostridia|Clostridiales|Clostridiaceae_4|Salimesophilobacter	-2.40607e-05	862	214	0.376809	1
ALT.V0	Bacteroidetes|Bacteroidia|Bacteroidales|Bacteroidaceae	4.67151e-05	862	861	0.380866	1
ALT.V0	Actinobacteria|Coriobacteriia|Eggerthellales	-7.2042e-05	862	577	0.381289	1
ALT.V0	Firmicutes|Negativicutes|Selenomonadales|Veillonellaceae|Dendrosporobacter	-7.1219e-05	862	570	0.382202	1
ALT.V0	Bacteroidetes|Bacteroidia|Bacteroidales|Porphyromonadaceae|Coprobacter|Coprobacter_fastidiosus	-7.81893e-05	862	499	0.390183	1
ALT.V0	Bacteroidetes|Bacteroidia|Bacteroidales|Porphyromonadaceae|Coprobacter	-7.73197e-05	862	499	0.395887	1
ALT.V0	Actinobacteria|Coriobacteriia|Eggerthellales|Eggerthellaceae	-6.93208e-05	862	577	0.400371	1
ALT.V0	Firmicutes|Clostridia|Clostridiales|Lachnospiraceae|Anaerostipes	5.23428e-05	862	776	0.400922	1
ALT.V0	Firmicutes|Clostridia|Clostridiales|Lachnospiraceae|Clostridium_XlVb|Clostridium_colinum	-6.07265e-05	862	245	0.402576	1
ALT.V0	Proteobacteria|Gammaproteobacteria|Enterobacteriales	-5.54913e-05	862	721	0.407515	1
ALT.V0	Proteobacteria|Deltaproteobacteria|Desulfovibrionales|Desulfovibrionaceae|Desulfovibrio|Desulfovibrio_desulfuricans	-6.33315e-05	862	298	0.419582	1
ALT.V0	Actinobacteria|Coriobacteriia|Eggerthellales|Eggerthellaceae|Adlercreutzia|Adlercreutzia_equolifaciens	-6.88423e-05	862	434	0.420675	1
ALT.V0	Firmicutes|Clostridia|Clostridiales|Lachnospiraceae|Ruminococcus2|Ruminococcus_torques	-5.73892e-05	862	660	0.442201	1
ALT.V0	Bacteroidetes|Bacteroidia|Bacteroidales|Bacteroidaceae|Bacteroides|Bacteroides_cellulosilyticus	5.92097e-05	862	500	0.44606	1
ALT.V0	Bacteroidetes|Bacteroidia|Bacteroidales|Porphyromonadaceae|Butyricimonas|Butyricimonas_paravirosa	-6.06368e-05	862	245	0.448405	1
ALT.V0	Firmicutes|Clostridia|Clostridiales|Lachnospiraceae|Lachnospiracea_incertae_sedis|Eubacterium_xylanophilum	-5.5206e-05	862	713	0.454022	1
ALT.V0	Proteobacteria|Deltaproteobacteria|Desulfovibrionales|Desulfovibrionaceae|Desulfovibrio|Desulfovibrio_intestinalis	-5.85719e-05	862	189	0.454565	1
ALT.V0	Firmicutes|Clostridia|Clostridiales|Lachnospiraceae|Murimonas	-6.34539e-05	862	367	0.454618	1
ALT.V0	Proteobacteria|Alphaproteobacteria|Rhodospirillales	5.76992e-05	862	411	0.464281	1
ALT.V0	Proteobacteria|Gammaproteobacteria|Pasteurellales|Pasteurellaceae	-3.09452e-05	862	306	0.465811	1
ALT.V0	Firmicutes|Clostridia|Clostridiales|Eubacteriaceae|Alkalibaculum	-5.09318e-05	862	641	0.466455	1
ALT.V0	Firmicutes|Clostridia|Clostridiales|Lachnospiraceae|Hespellia|Hespellia_porcina	6.1104e-05	862	619	0.46965	1
ALT.V0	Firmicutes|Clostridia|Clostridiales|Lachnospiraceae|Anaerostipes|Anaerostipes_hadrus	4.69027e-05	862	756	0.471632	1
ALT.V0	Firmicutes|Erysipelotrichia|Erysipelotrichales|Erysipelotrichaceae|Erysipelothrix	-8.63961e-05	862	89	0.477237	1
ALT.V0	Firmicutes|Clostridia|Clostridiales|Eubacteriaceae|Eubacterium|Eubacterium_sulci	-5.49543e-05	862	397	0.483704	1
ALT.V0	Firmicutes|Negativicutes|Selenomonadales|Veillonellaceae|Dendrosporobacter|Dendrosporobacter_quercicolus	-5.7119e-05	862	570	0.484411	1
ALT.V0	Firmicutes|Clostridia|Clostridiales|Peptococcaceae_2|Desulfotomaculum	-4.67415e-05	862	784	0.485972	1
ALT.V0	Firmicutes|Clostridia|Clostridiales|Ruminococcaceae|Ruminococcus|Ruminococcus_gauvreauii	-5.1319e-05	862	549	0.488901	1
ALT.V0	Proteobacteria|Alphaproteobacteria|Rhodospirillales|Rhodospirillaceae	5.47354e-05	862	411	0.490209	1
ALT.V0	Firmicutes|Clostridia|Clostridiales|unclassified_Clostridiales|Natranaerovirga	-3.54033e-05	862	651	0.491954	1
ALT.V0	Firmicutes|Clostridia|Clostridiales|Ruminococcaceae|Ruminococcus|Ruminococcus_albus	5.22294e-05	862	682	0.499557	1
ALT.V0	Firmicutes|Clostridia|Clostridiales|Lachnospiraceae|Coprococcus|Coprococcus_comes	-4.2286e-05	862	815	0.501297	1
ALT.V0	Firmicutes|Clostridia|Clostridiales|unclassified_Clostridiales	-3.47044e-05	862	651	0.504196	1
ALT.V0	Firmicutes|Negativicutes|Selenomonadales|Acidaminococcaceae|Acidaminococcus|Acidaminococcus_intestini	-6.03043e-06	862	215	0.505018	1
ALT.V0	Firmicutes|Clostridia|Clostridiales|Defluviitaleaceae|Vallitalea|Vallitalea_pronyensis	-4.65323e-05	862	691	0.505889	1
ALT.V0	Actinobacteria|Coriobacteriia|Coriobacteriales|Coriobacteriaceae|Collinsella|Collinsella_aerofaciens	-5.63247e-05	862	422	0.506692	1
ALT.V0	Firmicutes|Clostridia|Clostridiales|Ruminococcaceae|Ruminococcus|Ruminococcus_champanellensis	5.04296e-05	862	436	0.521287	1
ALT.V0	Firmicutes|Negativicutes|Selenomonadales|Acidaminococcaceae|Acidaminococcus	-5.74228e-06	862	240	0.522822	1
ALT.V0	Bacteroidetes|Bacteroidia|Bacteroidales|Porphyromonadaceae	3.46667e-05	862	860	0.523986	1
ALT.V0	Firmicutes|Clostridia|Clostridiales|unclassified_Clostridiales|Natranaerovirga|Natranaerovirga_pectinivora	-3.34743e-05	862	650	0.531864	1
ALT.V0	Firmicutes|Clostridia|Clostridiales|Clostridiales_Incertae_Sedis_XIII|Mogibacterium|Mogibacterium_vescum	-5.61223e-05	862	334	0.537252	1
ALT.V0	Firmicutes|Negativicutes|Selenomonadales|Acidaminococcaceae|Phascolarctobacterium|Phascolarctobacterium_faecium	5.79509e-05	862	272	0.539325	1
ALT.V0	Bacteroidetes|Bacteroidia|Bacteroidales|Bacteroidaceae|Bacteroides|Bacteroides_stercoris	-4.41641e-05	862	491	0.544542	1
ALT.V0	Firmicutes|Clostridia|Clostridiales|Ruminococcaceae|Clostridium_IV|Clostridium_sporosphaeroides	-3.96697e-05	862	685	0.553355	1
ALT.V0	Firmicutes|Clostridia|Clostridiales|Ruminococcaceae|Sporobacter|Sporobacter_termitidis	-3.75852e-05	862	806	0.561573	1
ALT.V0	Firmicutes|Clostridia|Clostridiales|Eubacteriaceae|Alkalibaculum|Alkalibaculum_bacchi	-3.91748e-05	862	641	0.579747	1
ALT.V0	Bacteroidetes|Bacteroidia|Bacteroidales|Rikenellaceae|Alistipes|Alistipes_finegoldii	-3.63851e-05	862	594	0.583443	1
ALT.V0	Firmicutes|Clostridia|Clostridiales|Ruminococcaceae|Ruminococcus|Ruminococcus_callidus	-4.34755e-05	862	571	0.588991	1
ALT.V0	Firmicutes|Clostridia|Clostridiales|Lachnospiraceae|Lachnospiracea_incertae_sedis|Eubacterium_ventriosum	-4.0319e-05	862	707	0.590562	1
ALT.V0	Firmicutes|Clostridia|Clostridiales|Clostridiales_Incertae_Sedis_XI|Clostridium_XII	-3.60496e-05	862	115	0.600848	1
ALT.V0	Bacteroidetes|Bacteroidia|Bacteroidales|Prevotellaceae|Paraprevotella	5.03786e-05	862	459	0.604205	1
ALT.V0	Proteobacteria|Deltaproteobacteria|Desulfovibrionales|Desulfovibrionaceae|Bilophila|Bilophila_wadsworthia	-4.13255e-05	862	686	0.60487	1
ALT.V0	Firmicutes|Clostridia|Clostridiales|Lachnospiraceae|Clostridium_XlVa|Clostridium_saccharolyticum	4.26857e-05	862	352	0.608785	1
ALT.V0	Firmicutes|Clostridia|Clostridiales|Ruminococcaceae|Clostridium_IV|Clostridium_leptum	2.69459e-05	862	859	0.609617	1
ALT.V0	Bacteroidetes|Bacteroidia|Bacteroidales|Porphyromonadaceae|Parabacteroides|Parabacteroides_merdae	3.58655e-05	862	760	0.609814	1
ALT.V0	Firmicutes|Clostridia|Clostridiales|Peptococcaceae_2	-3.37974e-05	862	786	0.617196	1
ALT.V0	Proteobacteria|Betaproteobacteria|Burkholderiales|Oxalobacteraceae|Undibacterium|Undibacterium_oligocarboniphilum	4.08116e-05	862	539	0.620388	1
ALT.V0	Firmicutes|Clostridia|Clostridiales|Defluviitaleaceae|Defluviitalea|Defluviitalea_saccharophila	3.73925e-05	862	698	0.624078	1
ALT.V0	Firmicutes|Clostridia|Clostridiales|Peptococcaceae_2|Desulfotomaculum|Desulfotomaculum_hydrothermale	-4.05156e-05	862	236	0.626301	1
ALT.V0	Firmicutes|Negativicutes|Selenomonadales|Veillonellaceae	3.35134e-05	862	825	0.627807	1
ALT.V0	Firmicutes|Clostridia|Clostridiales|Lachnospiraceae|Clostridium_XlVa|Clostridium_polysaccharolyticum	2.27828e-05	862	552	0.638805	1
ALT.V0	Proteobacteria|Deltaproteobacteria|Desulfovibrionales|Desulfovibrionaceae|Bilophila	-3.78957e-05	862	686	0.640096	1
ALT.V0	Firmicutes|Clostridia|Clostridiales|Ruminococcaceae|Intestinimonas	-2.72575e-05	862	851	0.640822	1
ALT.V0	Firmicutes|Clostridia|Clostridiales|Ruminococcaceae|Intestinimonas|Intestinimonas_butyriciproducens	-2.69538e-05	862	851	0.64413	1
ALT.V0	Proteobacteria|Deltaproteobacteria|Desulfovibrionales	-3.31383e-05	862	808	0.657819	1
ALT.V0	Proteobacteria|Deltaproteobacteria	-3.27095e-05	862	809	0.661355	1
ALT.V0	Proteobacteria|Deltaproteobacteria|Desulfovibrionales|Desulfovibrionaceae	-3.26597e-05	862	808	0.662785	1
ALT.V0	Firmicutes|Clostridia|Clostridiales|Defluviitaleaceae|Vallitalea	-2.87904e-05	862	732	0.66908	1
ALT.V0	Firmicutes|Clostridia|Clostridiales|Peptococcaceae_2|Desulfotomaculum|Desulfotomaculum_nigrificans	3.03985e-05	862	733	0.671132	1
ALT.V0	Firmicutes|Clostridia|Clostridiales|Defluviitaleaceae	-2.8306e-05	862	732	0.673995	1
ALT.V0	Bacteroidetes|Bacteroidia|Bacteroidales|Prevotellaceae|Prevotella	-3.43073e-05	862	610	0.682934	1
ALT.V0	Firmicutes|Clostridia|Clostridiales|Ruminococcaceae|Fastidiosipila|Fastidiosipila_sanguinis	4.79004e-05	862	111	0.687465	1
ALT.V0	Firmicutes|Clostridia|Clostridiales|Defluviitaleaceae|Defluviitalea	3.05064e-05	862	698	0.691086	1
ALT.V0	Firmicutes|Clostridia|Clostridiales|Peptococcaceae_2|Desulfotomaculum|Desulfotomaculum_alcoholivorax	-3.01372e-05	862	500	0.695994	1
ALT.V0	Firmicutes|Erysipelotrichia|Erysipelotrichales|Erysipelotrichaceae|Clostridium_XVIII	-2.81933e-05	862	712	0.701457	1
ALT.V0	Firmicutes|Bacilli|Lactobacillales|Streptococcaceae|Streptococcus|Streptococcus_parasanguinis	-3.22258e-05	862	407	0.703983	1
ALT.V0	Bacteroidetes|Bacteroidia|Bacteroidales|Bacteroidaceae|Bacteroides|Bacteroides_massiliensis	-3.28099e-05	862	420	0.725365	1
ALT.V0	Firmicutes|Clostridia|Clostridiales|Clostridiaceae_1|Caloramator	-2.83164e-05	862	502	0.732133	1
ALT.V0	Firmicutes|Clostridia|Clostridiales|Lachnospiraceae|Ruminococcus2	1.85961e-05	862	860	0.732664	1
ALT.V0	Firmicutes|Clostridia|Clostridiales|Catabacteriaceae|Catabacter	-2.83317e-05	862	590	0.736517	1
ALT.V0	Bacteroidetes|Bacteroidia|Bacteroidales|Bacteroidaceae|Bacteroides|Bacteroides_thetaiotaomicron	2.38423e-05	862	761	0.742312	1
ALT.V0	Firmicutes|Erysipelotrichia|Erysipelotrichales	2.17637e-05	862	823	0.752811	1
ALT.V0	Firmicutes|Negativicutes|Selenomonadales|Veillonellaceae|Veillonella	-2.05446e-05	862	343	0.753802	1
ALT.V0	Firmicutes|Clostridia|Clostridiales|Lachnospiraceae|Clostridium_XlVa|Clostridium_hylemonae	-2.56938e-05	862	560	0.754037	1
ALT.V0	Firmicutes|Clostridia|Clostridiales|Defluviitaleaceae.1	2.36885e-05	862	698	0.75482	1
ALT.V0	Actinobacteria	-2.22922e-05	862	830	0.756085	1
ALT.V0	Firmicutes|Bacilli|Lactobacillales|Streptococcaceae	-2.59778e-05	862	647	0.756366	1
ALT.V0	Firmicutes|Negativicutes|Selenomonadales|Veillonellaceae|Mitsuokella	3.14442e-05	862	148	0.774538	1
ALT.V0	Firmicutes|Clostridia|Clostridiales|Clostridiales_Incertae_Sedis_XIII|Mogibacterium	2.53361e-05	862	472	0.777104	1
ALT.V0	Synergistetes|Synergistia|Synergistales|Synergistaceae	1.65607e-05	862	410	0.781136	1
ALT.V0	Firmicutes|Erysipelotrichia	1.86928e-05	862	823	0.785521	1
ALT.V0	Firmicutes|Clostridia|Clostridiales|Lachnospiraceae|Ruminococcus2|Ruminococcus_faecis	1.6435e-05	862	795	0.787462	1
ALT.V0	Firmicutes|Clostridia|Clostridiales|Ruminococcaceae|Fastidiosipila	-3.00185e-05	862	111	0.788342	1
ALT.V0	Actinobacteria|Actinobacteria|Actinobacteridae|Bifidobacteriaceae|Bifidobacterium|Bifidobacterium_longum	-2.17817e-05	862	653	0.791558	1
ALT.V0	Synergistetes	1.56804e-05	862	410	0.792682	1
ALT.V0	Firmicutes|Clostridia|Clostridiales|Lachnospiraceae|Lachnospiracea_incertae_sedis|Ruminococcus_gnavus	-8.8815e-06	862	370	0.808912	1
ALT.V0	Firmicutes|Negativicutes|Selenomonadales|Veillonellaceae|Veillonella|Veillonella_dispar	1.4652e-05	862	325	0.819527	1
ALT.V0	Synergistetes|Synergistia|Synergistales|Synergistaceae|Lactivibrio|Lactivibrio_alcoholicus	-2.70519e-05	862	179	0.823675	1
ALT.V0	Firmicutes|Negativicutes|Selenomonadales|Acidaminococcaceae|Phascolarctobacterium	-2.03952e-05	862	522	0.824495	1
ALT.V0	Firmicutes|Clostridia|Clostridiales|Clostridiaceae_1|Caloramator|Caloramator_mitchellensis	-1.749e-05	862	495	0.833195	1
ALT.V0	Bacteroidetes|Bacteroidia|Bacteroidales|Porphyromonadaceae|Barnesiella|Barnesiella_viscericola	8.30839e-06	862	373	0.834787	1
ALT.V0	Firmicutes|Clostridia|Clostridiales|Lachnospiraceae|Lachnospira|Lachnospira_multipara	1.57886e-05	862	616	0.84036	1
ALT.V0	Firmicutes|Clostridia|Clostridiales|Christensenellaceae|Christensenella|Christensenella_minuta	-1.1992e-05	862	803	0.845303	1
ALT.V0	Firmicutes|Clostridia|Clostridiales|Ruminococcaceae|Flavonifractor|Flavonifractor_plautii	9.28376e-06	862	862	0.846804	1
ALT.V0	Firmicutes|Clostridia|Clostridiales|Ruminococcaceae|Clostridium_IV	-1.04389e-05	862	862	0.849165	1
ALT.V0	Firmicutes|Clostridia|Clostridiales|Ruminococcaceae|Clostridium_III	1.06096e-05	862	846	0.856341	1
ALT.V0	Firmicutes|Clostridia|Clostridiales|Ruminococcaceae|Hydrogenoanaerobacterium|Hydrogenoanaerobacterium_saccharovorans	1.17496e-05	862	776	0.861372	1
ALT.V0	Firmicutes|Clostridia|Clostridiales|Ruminococcaceae|Hydrogenoanaerobacterium	1.1715e-05	862	776	0.861994	1
ALT.V0	Firmicutes|Clostridia|Clostridiales|Christensenellaceae|Christensenella	-1.01402e-05	862	803	0.869291	1
ALT.V0	Firmicutes|Clostridia|Clostridiales|Christensenellaceae	-1.00925e-05	862	803	0.870196	1
ALT.V0	Firmicutes|Negativicutes|Selenomonadales|Veillonellaceae|Dialister|Dialister_invisus	1.13523e-05	862	245	0.870807	1
ALT.V0	Firmicutes|Clostridia|Clostridiales|Clostridiales_Incertae_Sedis_XIII|Anaerovorax|Anaerovorax_odorimutans	-1.06949e-05	862	751	0.872369	1
ALT.V0	Proteobacteria|Betaproteobacteria|Burkholderiales|Oxalobacteraceae	-1.2483e-05	862	619	0.879657	1
ALT.V0	Proteobacteria|Gammaproteobacteria|Pasteurellales|Pasteurellaceae|Haemophilus	5.53976e-06	862	306	0.889236	1
ALT.V0	Synergistetes|Synergistia|Synergistales	8.11754e-06	862	410	0.891418	1
ALT.V0	Firmicutes|Clostridia|Clostridiales|Lachnospiraceae|Lachnospira	1.03733e-05	862	616	0.89341	1
ALT.V0	Bacteroidetes|Bacteroidia|Bacteroidales|Porphyromonadaceae|Parabacteroides|Parabacteroides_distasonis	8.37765e-06	862	780	0.899348	1
ALT.V0	Firmicutes|Erysipelotrichia|Erysipelotrichales|Erysipelotrichaceae	8.59182e-06	862	823	0.900162	1
ALT.V0	Proteobacteria|Gammaproteobacteria|Pasteurellales	-5.03177e-06	862	306	0.903825	1
ALT.V0	Firmicutes|Negativicutes|Selenomonadales|Veillonellaceae|Selenomonas|Selenomonas_bovis	-3.33348e-06	862	203	0.904177	1
ALT.V0	Bacteroidetes|Bacteroidia|Bacteroidales|Bacteroidaceae|Bacteroides|Bacteroides_nordii	5.56134e-06	862	221	0.905235	1
ALT.V0	Bacteroidetes|Bacteroidia|Bacteroidales|Bacteroidaceae|Bacteroides|Bacteroides_faecis	1.00972e-05	862	291	0.905812	1
ALT.V0	Firmicutes|Clostridia|Clostridiales|Gracilibacteraceae|Gracilibacter	-9.58904e-06	862	421	0.914723	1
ALT.V0	Firmicutes|Clostridia|Clostridiales|Lachnospiraceae|Lachnospiracea_incertae_sedis|Eubacterium_uniforme	9.67749e-06	862	466	0.915391	1
ALT.V0	Bacteroidetes|Bacteroidia|Bacteroidales|Bacteroidaceae|Bacteroides|Bacteroides_ovatus	6.87864e-06	862	702	0.919746	1
ALT.V0	Firmicutes|Bacilli|Lactobacillales	8.36271e-06	862	673	0.919813	1
ALT.V0	Firmicutes|Clostridia|Clostridiales|Lachnospiraceae|Howardella|Howardella_ureilytica	-6.9733e-06	862	211	0.922193	1
ALT.V0	Firmicutes|Clostridia|Clostridiales|Ruminococcaceae|Clostridium_IV|Clostridium_methylpentosum	-5.06402e-06	862	845	0.927337	1
ALT.V0	Firmicutes|Clostridia|Clostridiales|Lachnospiraceae|Clostridium_XlVa|Clostridium_glycyrrhizinilyticum	-5.81151e-06	862	742	0.932118	1
ALT.V0	Firmicutes|Bacilli|Bacillales|Bacillaceae_1|Caldibacillus|Caldibacillus_debilis	7.50575e-06	862	305	0.93615	1
ALT.V0	Firmicutes|Clostridia|Clostridiales|Clostridiales_Incertae_Sedis_XIII|Anaerovorax	-4.89929e-06	862	751	0.941348	1
ALT.V0	Firmicutes|Negativicutes|Selenomonadales|Acidaminococcaceae	-6.17182e-06	862	631	0.942606	1
ALT.V0	Firmicutes|Clostridia|Clostridiales|Ruminococcaceae|Flavonifractor	3.12299e-06	862	862	0.948285	1
ALT.V0	Firmicutes|Bacilli|Lactobacillales|Streptococcaceae|Streptococcus|Streptococcus_salivarius	-5.53111e-06	862	561	0.950801	1
ALT.V0	Firmicutes|Clostridia|Clostridiales|Catabacteriaceae	-4.88836e-06	862	590	0.953887	1
ALT.V0	Bacteroidetes|Bacteroidia|Bacteroidales|Bacteroidaceae|Bacteroides|Bacteroides_eggerthii	1.51296e-06	862	278	0.954682	1
ALT.V0	Firmicutes|Erysipelotrichia|Erysipelotrichales|Erysipelotrichaceae|Clostridium_XVIII|Clostridium_spiroforme	3.87265e-06	862	694	0.957993	1
ALT.V0	Firmicutes|Negativicutes|Selenomonadales|Veillonellaceae|Selenomonas	1.30191e-06	862	203	0.962617	1
ALT.V0	Firmicutes|Clostridia|Clostridiales|Gracilibacteraceae	3.63922e-06	862	427	0.96766	1
ALT.V0	Bacteroidetes|Bacteroidia|Bacteroidales|Bacteroidaceae|Bacteroides|Bacteroides_caccae	1.63536e-06	862	686	0.982283	1
ALT.V0	Synergistetes|Synergistia	1.27116e-06	862	410	0.982981	1
ALT.V0	Firmicutes|Clostridia|Clostridiales|Lachnospiraceae|Blautia|Blautia_faecis	5.23317e-07	862	846	0.99255	1
ALT.V0	Firmicutes|Clostridia|Clostridiales|Catabacteriaceae|Catabacter|Catabacter_hongkongensis	-6.75822e-07	862	590	0.99363	1
ALT.V0	Firmicutes|Clostridia|Clostridiales|Gracilibacteraceae|Gracilibacter|Gracilibacter_thermotolerans	7.03845e-07	862	421	0.993783	1
ALT.V0	Proteobacteria|Gammaproteobacteria|Pasteurellales|Pasteurellaceae|Haemophilus|Haemophilus_parainfluenzae	-1.10793e-07	862	303	0.997905	1
AMIDI	Actinobacteria|Actinobacteria|Actinobacteridae|Bifidobacteriaceae|Bifidobacterium|Bifidobacterium_adolescentis	0.00605759	862	647	0.000257792	0.532303
AMIDI	Actinobacteria	0.00461638	862	830	0.00103048	0.597059
AMIDI	Actinobacteria|Actinobacteria|Actinobacteridae|Bifidobacteriaceae	0.00498359	862	750	0.0011044	0.597059
AMIDI	Actinobacteria|Actinobacteria|Actinobacteridae|Bifidobacteriaceae|Bifidobacterium	0.00463496	862	749	0.00234433	0.66077
AMIDI	Actinobacteria|Actinobacteria|Actinobacteridae	0.00461522	862	750	0.00240779	0.661159
AMIDI	Actinobacteria|Actinobacteria	0.00445468	862	796	0.00247386	0.661159
AMIDI	Actinobacteria|Actinobacteria|Actinobacteridae|Bifidobacteriaceae|Bifidobacterium|Bifidobacterium_longum	0.00445746	862	653	0.00535905	0.798097
AMIDI	Firmicutes|Clostridia|Clostridiales|Lachnospiraceae|Lachnospiracea_incertae_sedis|Eubacterium_hallii	0.00373578	862	756	0.00831055	0.869926
AMIDI	Firmicutes|Clostridia|Clostridiales|Lachnospiraceae|Anaerostipes|Anaerostipes_hadrus	0.00334398	862	756	0.00969834	0.934493
AMIDI	Firmicutes|Clostridia|Clostridiales|Lachnospiraceae|Butyrivibrio	-0.00273726	862	456	0.0107793	0.962588
AMIDI	Firmicutes|Clostridia|Clostridiales|Lachnospiraceae|Butyrivibrio|Butyrivibrio_crossotus	-0.00271824	862	456	0.0117617	0.984949
AMIDI	Firmicutes|Clostridia|Clostridiales|Ruminococcaceae|Hydrogenoanaerobacterium	0.00328306	862	776	0.0122612	0.997237
AMIDI	Bacteroidetes|Bacteroidia|Bacteroidales|Rikenellaceae|Alistipes	0.00294975	862	848	0.0125707	1
AMIDI	Bacteroidetes|Bacteroidia|Bacteroidales|Rikenellaceae	0.002893	862	848	0.0137868	1
AMIDI	Firmicutes|Clostridia|Clostridiales|Lachnospiraceae|Lachnospiracea_incertae_sedis|Eubacterium_ventriosum	0.00358895	862	707	0.0143049	1
AMIDI	Firmicutes|Clostridia|Clostridiales|Lachnospiraceae|Anaerostipes	0.00295698	862	776	0.0191801	1
AMIDI	Firmicutes|Clostridia|Clostridiales|Ruminococcaceae|Hydrogenoanaerobacterium|Hydrogenoanaerobacterium_saccharovorans	0.00306882	862	776	0.0192275	1
AMIDI	Firmicutes|Clostridia|Clostridiales|Lachnospiraceae|Lachnospiracea_incertae_sedis|Eubacterium_xylanophilum	0.0033275	862	713	0.0222797	1
AMIDI	Firmicutes|Clostridia|Clostridiales|Lachnospiraceae|Dorea|Dorea_formicigenerans	0.00278711	862	801	0.0236864	1
AMIDI	Firmicutes|Clostridia|Clostridiales|Lachnospiraceae|Roseburia|Roseburia_faecis	0.00327513	862	717	0.0284351	1
AMIDI	Proteobacteria|Betaproteobacteria|Burkholderiales|Oxalobacteraceae	0.00346879	862	619	0.028975	1
AMIDI	Bacteroidetes|Bacteroidia|Bacteroidales|Rikenellaceae|Alistipes|Alistipes_indistinctus	0.00342281	862	662	0.0294207	1
AMIDI	Firmicutes|Clostridia|Clostridiales|Ruminococcaceae|Anaerofilum	0.00280635	862	721	0.0330968	1
AMIDI	Bacteroidetes|Bacteroidia|Bacteroidales|Porphyromonadaceae|Barnesiella|Barnesiella_intestinihominis	0.00281592	862	740	0.0451251	1
AMIDI	Proteobacteria|Deltaproteobacteria|Desulfovibrionales|Desulfovibrionaceae|Bilophila|Bilophila_wadsworthia	0.00291135	862	686	0.0587419	1
AMIDI	Firmicutes|Clostridia|Clostridiales|Lachnospiraceae|Lachnospiracea_incertae_sedis	0.00188237	862	862	0.0629864	1
AMIDI	Firmicutes|Clostridia|Clostridiales|Eubacteriaceae|Eubacterium|Eubacterium_desmolans	0.00190275	862	846	0.0691408	1
AMIDI	Proteobacteria|Deltaproteobacteria|Desulfovibrionales|Desulfovibrionaceae|Bilophila	0.00271811	862	686	0.0785702	1
AMIDI	Verrucomicrobia|Verrucomicrobiae|Verrucomicrobiales|Verrucomicrobiaceae|Akkermansia|Akkermansia_muciniphila	0.0030851	862	527	0.0786096	1
AMIDI	Bacteroidetes|Bacteroidia|Bacteroidales|Bacteroidaceae|Bacteroides|Bacteroides_xylanisolvens	0.00199897	862	847	0.0906636	1
AMIDI	Firmicutes|Clostridia|Clostridiales|Lachnospiraceae|Blautia|Blautia_coccoides	0.00276033	862	271	0.0989513	1
AMIDI	Firmicutes|Clostridia|Clostridiales|Lachnospiraceae|Clostridium_XlVa|Clostridium_oroticum	0.00251112	862	384	0.109792	1
AMIDI	Firmicutes|Clostridia|Clostridiales|Lachnospiraceae|Coprococcus|Coprococcus_comes	0.00168659	862	815	0.161417	1
AMIDI	Bacteroidetes|Bacteroidia|Bacteroidales|Bacteroidaceae|Bacteroides	0.00140563	862	861	0.1721	1
AMIDI	Firmicutes|Clostridia|Clostridiales|Lachnospiraceae|Blautia|Blautia_wexlerae	0.00141403	862	857	0.175015	1
AMIDI	Firmicutes|Clostridia|Clostridiales|Clostridiaceae_1|Caloramator|Caloramator_mitchellensis	0.00217501	862	495	0.177838	1
AMIDI	Bacteroidetes|Bacteroidia|Bacteroidales|Bacteroidaceae	0.0013535	862	861	0.189248	1
AMIDI	Bacteroidetes|Bacteroidia|Bacteroidales|Bacteroidaceae|Bacteroides|Bacteroides_thetaiotaomicron	0.00169559	862	761	0.225023	1
AMIDI	Firmicutes|Clostridia|Clostridiales|Defluviitaleaceae|Defluviitalea	0.00178223	862	698	0.231154	1
AMIDI	Firmicutes|Clostridia|Clostridiales|Ruminococcaceae|Gemmiger	0.00133866	862	859	0.233996	1
AMIDI	Firmicutes|Clostridia|Clostridiales|Defluviitaleaceae.1	0.00172111	862	698	0.245878	1
AMIDI	Firmicutes|Clostridia|Clostridiales|Ruminococcaceae|Clostridium_IV|Clostridium_methylpentosum	0.000992796	862	845	0.365592	1
AMIDI	Firmicutes|Clostridia|Clostridiales|Lachnospiraceae|Dorea	0.000909501	862	846	0.379198	1
AMIDI	Firmicutes|Clostridia|Clostridiales|Lachnospiraceae|Coprococcus|Coprococcus_catus	0.000811537	862	846	0.44068	1
AMIDI	Firmicutes|Clostridia|Clostridiales|Lachnospiraceae|Lachnospiracea_incertae_sedis|Eubacterium_rectale	0.000970174	862	853	0.448545	1
AMIDI	Proteobacteria|Deltaproteobacteria	0.000520101	862	809	0.719747	1
AMIDI	Proteobacteria|Deltaproteobacteria|Desulfovibrionales	0.000451058	862	808	0.756417	1
AMIDI	Proteobacteria|Deltaproteobacteria|Desulfovibrionales|Desulfovibrionaceae	0.000401522	862	808	0.782894	1
AMIDI	Bacteroidetes|Bacteroidia|Bacteroidales|Bacteroidaceae|Bacteroides|Bacteroides_eggerthii	-5.35991e-05	862	278	0.918229	1
APPET	Bacteroidetes|Bacteroidia|Bacteroidales|Bacteroidaceae|Bacteroides|Bacteroides_finegoldii	0.00870856	862	121	0.0126727	1
APPET	Firmicutes|Clostridia|Clostridiales|Ruminococcaceae|Acetivibrio|Acetivibrio_cellulolyticus	-0.00507963	862	427	0.0218246	1
APPET	Bacteroidetes|Bacteroidia|Bacteroidales|Rikenellaceae|Alistipes|Alistipes_putredinis	-0.00480227	862	739	0.0268602	1
APPET	Firmicutes|Bacilli|Bacillales|Paenibacillaceae_1|Paenibacillus|Paenibacillus_stellifer	-0.0042737	862	157	0.0273821	1
APPET	Firmicutes|Clostridia|Clostridiales|Peptococcaceae_2|Desulfotomaculum|Desulfotomaculum_nigrificans	-0.00433219	862	733	0.0400179	1
APPET	Firmicutes|Clostridia|Clostridiales|Lachnospiraceae|Murimonas	-0.00526175	862	367	0.0418945	1
APPET	Firmicutes|Clostridia|Clostridiales|Lachnospiraceae|Lachnospira	-0.00436635	862	616	0.0592424	1
APPET	Firmicutes|Clostridia|Clostridiales|Clostridiaceae_1|Clostridium_sensu_stricto|Clostridium_disporicum	-0.00401625	862	477	0.0911346	1
APPET	Firmicutes|Clostridia|Clostridiales| Defluviitaleaceae|Vallitalea|Vallitalea_guaymasensis	-0.00138219	862	422	0.0994027	1
APPET	Firmicutes|Clostridia|Clostridiales|Peptococcaceae_2|Pelotomaculum|Pelotomaculum_propionicicum	-0.00423192	862	441	0.115493	1
APPET	Firmicutes|Clostridia|Clostridiales|Peptococcaceae_2	-0.00310696	862	786	0.121451	1
APPET	Firmicutes|Clostridia|Clostridiales|Lachnospiraceae|Lachnospira|Lachnospira_multipara	-0.0035741	862	616	0.125374	1
APPET	Firmicutes|Bacilli|Bacillales	-0.00395033	862	556	0.126339	1
APPET	Firmicutes|Clostridia|Clostridiales|Clostridiaceae_1|Caloramator|Caloramator_mitchellensis	-0.00372481	862	495	0.126525	1
APPET	Firmicutes|Clostridia|Clostridiales|Ruminococcaceae|Clostridium_III|Clostridium_cellulolyticum	-0.00412757	862	299	0.130539	1
APPET	Firmicutes|Clostridia|Clostridiales|Lachnospiraceae|Murimonas|Murimonas_intestini	-0.00385104	862	367	0.134005	1
APPET	Firmicutes|Clostridia|Clostridiales|Ruminococcaceae|Ethanoligenens|Ethanoligenens_harbinense	-0.00334496	862	689	0.141947	1
APPET	Firmicutes|Clostridia|Clostridiales|Peptococcaceae_2|Desulfotomaculum	-0.00293934	862	784	0.144757	1
APPET	Firmicutes|Clostridia|Clostridiales|Peptostreptococcaceae|Romboutsia|Romboutsia_sedimentorum	-0.00342007	862	623	0.157776	1
APPET	Firmicutes|Clostridia|Clostridiales|Peptococcaceae_2|Pelotomaculum	-0.00375885	862	450	0.167473	1
APPET	Proteobacteria|Deltaproteobacteria|Desulfovibrionales|Desulfovibrionaceae|Desulfovibrio	-0.00366818	862	611	0.167574	1
APPET	Firmicutes|Clostridia|Clostridiales|Peptostreptococcaceae	-0.00316788	862	696	0.169569	1
APPET	Firmicutes|Clostridia|Clostridiales|Clostridiaceae_1	-0.00303245	862	692	0.171307	1
APPET	Firmicutes|Clostridia|Clostridiales|Lachnospiraceae|Hespellia|Hespellia_porcina	-0.00323941	862	619	0.180824	1
APPET	Firmicutes|Clostridia|Clostridiales|Peptostreptococcaceae|Romboutsia	-0.00311987	862	623	0.194863	1
APPET	Firmicutes|Clostridia|Clostridiales|Clostridiaceae_1|Caloramator	-0.00312109	862	502	0.198752	1
APPET	Firmicutes|Clostridia|Clostridiales|Lachnospiraceae|Coprococcus	-0.002372	862	860	0.217016	1
APPET	Firmicutes|Clostridia|Clostridiales|Lachnospiraceae|Hespellia	-0.00303611	862	624	0.21995	1
APPET	Bacteroidetes|Bacteroidia|Bacteroidales|Rikenellaceae	-0.00202572	862	848	0.249602	1
APPET	Firmicutes|Clostridia|Clostridiales|Lachnospiraceae|Coprococcus|Coprococcus_eutactus	-0.00277996	862	602	0.268763	1
APPET	Firmicutes|Bacilli|Bacillales|Paenibacillaceae_1|Paenibacillus	-0.00286102	862	484	0.291567	1
APPET	Firmicutes|Clostridia|Clostridiales|Catabacteriaceae	-0.00262142	862	590	0.291605	1
APPET	Firmicutes|Bacilli|Bacillales|Paenibacillaceae_1|Paenibacillus|Paenibacillus_chinjuensis	-0.00285314	862	418	0.299253	1
APPET	Firmicutes|Bacilli|Bacillales|Paenibacillaceae_1	-0.00261148	862	484	0.33528	1
APPET	Bacteroidetes|Bacteroidia|Bacteroidales|Bacteroidaceae	0.00141937	862	861	0.355624	1
APPET	Firmicutes|Clostridia|Clostridiales|Peptococcaceae_2|Desulfotomaculum|Desulfotomaculum_alcoholivorax	-0.00213139	862	500	0.357839	1
APPET	Firmicutes|Negativicutes|Selenomonadales|Veillonellaceae|Dendrosporobacter|Dendrosporobacter_quercicolus	-0.00198401	862	570	0.429457	1
APPET	Firmicutes|Negativicutes|Selenomonadales|Veillonellaceae|Dendrosporobacter	-0.00193212	862	570	0.445301	1
APPET	Firmicutes|Clostridia|Clostridiales|Ruminococcaceae|Gemmiger	-0.00126845	862	859	0.451467	1
APPET	Firmicutes|Clostridia|Clostridiales|Catabacteriaceae|Catabacter	-0.00185354	862	590	0.458722	1
APPET	Firmicutes|Clostridia|Clostridiales|Ruminococcaceae|Intestinimonas	-0.00102431	862	851	0.555517	1
APPET	Firmicutes|Clostridia|Clostridiales|Ruminococcaceae|Ruminococcus|Ruminococcus_albus	-0.00134155	862	682	0.558964	1
APPET	Firmicutes|Clostridia|Clostridiales|Ruminococcaceae|Intestinimonas|Intestinimonas_butyriciproducens	-0.000978738	862	851	0.573222	1
APPET	Bacteroidetes|Bacteroidia|Bacteroidales|Bacteroidaceae|Bacteroides|Bacteroides_thetaiotaomicron	0.00114106	862	761	0.584049	1
APPET	Firmicutes|Clostridia|Clostridiales|Clostridiales_Incertae_Sedis_III|Thermovenabulum	-0.00121916	862	283	0.600474	1
APPET	Firmicutes|Clostridia|Clostridiales|Ruminococcaceae|Acetanaerobacterium|Acetanaerobacterium_elongatum	-0.000952613	862	799	0.628164	1
APPET	Firmicutes|Clostridia|Clostridiales|Ruminococcaceae|Saccharofermentans	-0.00104335	862	560	0.644997	1
APPET	Firmicutes|Clostridia|Clostridiales|Ruminococcaceae|Saccharofermentans|Saccharofermentans_acetigenes	-0.00104335	862	560	0.644997	1
APPET	Firmicutes|Clostridia|Clostridiales|Ruminococcaceae|Acetanaerobacterium	-0.000818857	862	799	0.677055	1
APPET	Firmicutes|Clostridia|Clostridiales	0.000397827	862	862	0.703201	1
APPET	Firmicutes|Clostridia	0.000312938	862	862	0.765445	1
APPET	Firmicutes	0.000288687	862	862	0.781935	1
APPET	Firmicutes|Clostridia|Clostridiales|Lachnospiraceae|Clostridium_XlVa|Clostridium_aldenense	0.000511775	862	443	0.80166	1
APPET	Firmicutes|Clostridia|Clostridiales|Clostridiales_Incertae_Sedis_XIII|Anaerovorax	-0.000398798	862	751	0.842955	1
APPET	Firmicutes|Clostridia|Clostridiales|Clostridiales_Incertae_Sedis_XIII|Anaerovorax|Anaerovorax_odorimutans	-0.000398402	862	751	0.843226	1
APPET	Firmicutes|Clostridia|Clostridiales|Gracilibacteraceae|Gracilibacter	0.000305855	862	421	0.90698	1
APPET	Bacteroidetes|Bacteroidia|Bacteroidales|Porphyromonadaceae|Butyricimonas|Butyricimonas_virosa	-0.000297804	862	378	0.911585	1
APPET	Firmicutes|Clostridia|Clostridiales|Clostridiales_Incertae_Sedis_XIII	0.000157682	862	787	0.933654	1
APPET	Firmicutes|Clostridia|Clostridiales|Peptococcaceae_2|Desulfotomaculum|Desulfotomaculum_tongense	-0.000148168	862	555	0.945763	1
APPLOC	Firmicutes|Clostridia|Clostridiales|Lachnospiraceae|Lachnospira	0.00802545	862	616	0.000305026	0.532303
APPLOC	Firmicutes|Negativicutes|Selenomonadales|Acidaminococcaceae	-0.00675173	862	631	0.00523239	0.798097
APPLOC	Firmicutes|Negativicutes|Selenomonadales|Acidaminococcaceae|Phascolarctobacterium	-0.00665996	862	522	0.0111722	0.965158
APPLOC	Firmicutes|Clostridia|Clostridiales|Lachnospiraceae|Lachnospiracea_incertae_sedis|Eubacterium_eligens	0.0036636	862	837	0.0488329	1
APPLOC	Bacteroidetes|Bacteroidia|Bacteroidales|Porphyromonadaceae	-0.00202107	862	860	0.189348	1
APPLOC	Bacteroidetes|Bacteroidia|Bacteroidales|Rikenellaceae|Alistipes|Alistipes_indistinctus	-0.00295222	862	662	0.194674	1
APPLOC	Firmicutes|Clostridia|Clostridiales|Ruminococcaceae|Ruminococcus|Ruminococcus_gauvreauii	0.00218681	862	549	0.30722	1
APPLOC	Bacteroidetes|Bacteroidia|Bacteroidales|Porphyromonadaceae|Parabacteroides|Parabacteroides_distasonis	-0.00181965	862	780	0.334926	1
APPLOC	Firmicutes|Clostridia|Clostridiales|Clostridiales_Incertae_Sedis_XIII|Mogibacterium	-0.00236869	862	472	0.347975	1
APPLOC	Firmicutes|Negativicutes	-0.00106858	862	854	0.490614	1
APPLOC	Firmicutes|Negativicutes|Selenomonadales	-0.000941318	862	854	0.543665	1
APPLOC	Actinobacteria|Coriobacteriia|Coriobacteriales	0.00127124	862	487	0.584829	1
APPLOC	Firmicutes|Clostridia|Clostridiales|Eubacteriaceae	-0.00054293	862	861	0.739406	1
APPLOC	Firmicutes|Bacilli|Lactobacillales|Streptococcaceae|Streptococcus|Streptococcus_parasanguinis	0.000769173	862	407	0.751554	1
APPLOC	Firmicutes|Clostridia|Clostridiales|Peptostreptococcaceae	0.00061425	862	696	0.789805	1
APPLOC	Bacteroidetes|Bacteroidia|Bacteroidales|Porphyromonadaceae|Butyricimonas	0.000435623	862	563	0.857041	1
APPLOC	Actinobacteria|Coriobacteriia|Coriobacteriales|Coriobacteriaceae	8.89908e-05	862	455	0.970578	1
ATTAQUE	Proteobacteria	-0.00417618	862	862	0.0214052	1
ATTAQUE	Actinobacteria|Coriobacteriia|Eggerthellales|Eggerthellaceae|Adlercreutzia	-0.00585783	862	434	0.0238763	1
ATTAQUE	Actinobacteria|Coriobacteriia|Eggerthellales	-0.00532885	862	577	0.0332705	1
ATTAQUE	Actinobacteria|Coriobacteriia|Eggerthellales|Eggerthellaceae	-0.00519256	862	577	0.0390117	1
ATTAQUE	Actinobacteria|Actinobacteria	-0.00469116	862	796	0.0455672	1
ATTAQUE	Actinobacteria	-0.00442448	862	830	0.0469922	1
ATTAQUE	Actinobacteria|Coriobacteriia	-0.00491933	862	680	0.0515173	1
ATTAQUE	Firmicutes|Clostridia|Clostridiales|Lachnospiraceae|Lachnospiracea_incertae_sedis|Eubacterium_hallii	-0.00411767	862	756	0.0641605	1
ATTAQUE	Bacteroidetes|Bacteroidia|Bacteroidales|Rikenellaceae|Alistipes|Alistipes_indistinctus	-0.00418723	862	662	0.0905104	1
ATTAQUE	Firmicutes|Clostridia|Clostridiales|Lachnospiraceae|Murimonas	0.00458512	862	367	0.0924687	1
ATTAQUE	Firmicutes|Clostridia|Clostridiales|Ruminococcaceae|Gemmiger	-0.00294428	862	859	0.100153	1
ATTAQUE	Bacteroidetes|Bacteroidia|Bacteroidales|Bacteroidaceae|Bacteroides|Bacteroides_stercoris	0.00358057	862	491	0.107815	1
ATTAQUE	Firmicutes|Clostridia|Clostridiales|Ruminococcaceae|Gemmiger|Gemmiger_formicilis	-0.0028826	862	859	0.107854	1
ATTAQUE	Proteobacteria|Gammaproteobacteria|Enterobacteriales	-0.00306119	862	721	0.146792	1
ATTAQUE	Proteobacteria|Gammaproteobacteria|Enterobacteriales|Enterobacteriaceae	-0.00294334	862	721	0.164252	1
ATTAQUE	Actinobacteria|Coriobacteriia|Coriobacteriales	-0.00287276	862	487	0.256439	1
ATTAQUE	Proteobacteria|Deltaproteobacteria|Desulfovibrionales|Desulfovibrionaceae|Desulfovibrio|Desulfovibrio_desulfuricans	-0.00264622	862	298	0.273832	1
ATTAQUE	Firmicutes|Bacilli	-0.0022566	862	786	0.307904	1
ATTAQUE	Firmicutes|Clostridia|Clostridiales|Lachnospiraceae|Dorea	-0.00168253	862	846	0.312832	1
ATTAQUE	Firmicutes|Clostridia|Clostridiales|Ruminococcaceae|Ruminococcus|Ruminococcus_bromii	-0.00212193	862	785	0.318587	1
ATTAQUE	Proteobacteria|Gammaproteobacteria|Enterobacteriales|Enterobacteriaceae|Escherichia/Shigella	-0.00119538	862	674	0.42751	1
ATTAQUE	Proteobacteria|Gammaproteobacteria|Enterobacteriales|Enterobacteriaceae|Escherichia/Shigella|Escherichia/Shigella_flexneri	-0.00116376	862	674	0.438493	1
ATTAQUE	Actinobacteria|Actinobacteria|Actinomycetales|Streptomycetaceae|Streptomyces|Streptomyces_aomiensis	0.00104191	862	273	0.636364	1
ATTAQUE	Firmicutes|Clostridia|Clostridiales|Ruminococcaceae|Faecalibacterium|Faecalibacterium_prausnitzii	0.000264603	862	857	0.869253	1
ATTAQUE	Firmicutes|Clostridia|Clostridiales|Ruminococcaceae|Clostridium_IV|Clostridium_methylpentosum	-0.000265129	862	845	0.87858	1
ATTAQUE	Bacteroidetes|Bacteroidia|Bacteroidales|Rikenellaceae	0.000277453	862	848	0.883293	1
ATTAQUE	Bacteroidetes|Bacteroidia|Bacteroidales|Rikenellaceae|Alistipes	0.000251886	862	848	0.8947	1
ATTAQUE	Firmicutes|Clostridia|Clostridiales|Ruminococcaceae|Hydrogenoanaerobacterium|Hydrogenoanaerobacterium_saccharovorans	-9.14883e-05	862	776	0.965582	1
ATTAQUE	Actinobacteria|Coriobacteriia|Coriobacteriales|Coriobacteriaceae	-8.77103e-06	862	455	0.997347	1
BICARB.V0	Firmicutes|Clostridia|Clostridiales|Lachnospiraceae|Pseudobutyrivibrio|Pseudobutyrivibrio_ruminis	0.00108541	862	280	0.00259915	0.664769
BICARB.V0	Firmicutes|Bacilli|Lactobacillales|Streptococcaceae|Streptococcus|Streptococcus_parasanguinis	0.0013218	862	407	0.00282129	0.673146
BICARB.V0	Firmicutes|Clostridia|Clostridiales|Lachnospiraceae|Pseudobutyrivibrio	0.00107396	862	280	0.0054005	0.798097
BICARB.V0	Firmicutes|Bacilli|Lactobacillales|Streptococcaceae|Streptococcus|Streptococcus_salivarius	0.0011822	862	561	0.00869198	0.883146
BICARB.V0	Firmicutes|Negativicutes|Selenomonadales|Veillonellaceae|Dialister|Dialister_invisus	-0.000931284	862	245	0.00916617	0.903051
BICARB.V0	Firmicutes|Bacilli|Lactobacillales|Streptococcaceae|Streptococcus	0.00128179	862	626	0.0154647	1
BICARB.V0	Firmicutes|Bacilli|Lactobacillales	0.00101431	862	673	0.0176552	1
BICARB.V0	Actinobacteria|Coriobacteriia|Eggerthellales|Eggerthellaceae|Slackia	0.000663529	862	163	0.0194094	1
BICARB.V0	Firmicutes|Bacilli|Lactobacillales|Streptococcaceae	0.00118247	862	647	0.0213853	1
BICARB.V0	Proteobacteria|Betaproteobacteria|Burkholderiales|Sutterellaceae	-0.00101314	862	758	0.0253689	1
BICARB.V0	Firmicutes|Clostridia|Clostridiales|Lachnospiraceae|Clostridium_XlVa|Clostridium_lavalense	-0.00108978	862	160	0.026419	1
BICARB.V0	Synergistetes|Synergistia|Synergistales	-0.000687461	862	410	0.0265348	1
BICARB.V0	Synergistetes|Synergistia|Synergistales|Synergistaceae	-0.00065355	862	410	0.0339783	1
BICARB.V0	Firmicutes|Clostridia|Clostridiales|Ruminococcaceae|Ruminococcus|Ruminococcus_bromii	-0.000739613	862	785	0.0349245	1
BICARB.V0	Firmicutes|Clostridia|Clostridiales|Eubacteriaceae|Alkalibaculum|Alkalibaculum_bacchi	-0.000774204	862	641	0.0378855	1
BICARB.V0	Firmicutes|Bacilli	0.000720212	862	786	0.0380211	1
BICARB.V0	Synergistetes	-0.000639356	862	410	0.0383484	1
BICARB.V0	Firmicutes|Bacilli|Bacillales|Bacillaceae_1|Caldibacillus|Caldibacillus_debilis	0.00100336	862	305	0.0389819	1
BICARB.V0	Firmicutes|Negativicutes|Selenomonadales|Veillonellaceae|Mitsuokella	0.00116337	862	148	0.0406691	1
BICARB.V0	Firmicutes|Clostridia|Clostridiales|Lachnospiraceae|Coprococcus|Coprococcus_catus	0.0005732	862	846	0.0418596	1
BICARB.V0	Firmicutes|Clostridia|Clostridiales|Eubacteriaceae|Alkalibaculum	-0.000740805	862	641	0.0467078	1
BICARB.V0	Firmicutes|Bacilli|Bacillales|Bacillaceae_1	0.000905091	862	306	0.0576871	1
BICARB.V0	Firmicutes|Clostridia|Clostridiales|Lachnospiraceae|Clostridium_XlVa|Clostridium_celerecrescens	0.000732879	862	607	0.0709772	1
BICARB.V0	Firmicutes|Clostridia|Clostridiales|Ruminococcaceae|Pseudoflavonifractor	-0.000652769	862	709	0.0790531	1
BICARB.V0	Firmicutes|Clostridia|Clostridiales|Ruminococcaceae|Pseudoflavonifractor|Pseudoflavonifractor_capillosus	-0.000636752	862	709	0.0857475	1
BICARB.V0	Firmicutes|Clostridia|Clostridiales|Eubacteriaceae|Eubacterium|Eubacterium_sulci	-0.000721127	862	397	0.0977649	1
BICARB.V0	Proteobacteria|Gammaproteobacteria|Pasteurellales	0.000341112	862	306	0.104799	1
BICARB.V0	Proteobacteria|Gammaproteobacteria|Pasteurellales|Pasteurellaceae|Haemophilus|Haemophilus_parainfluenzae	0.000339303	862	303	0.106289	1
BICARB.V0	Proteobacteria|Gammaproteobacteria	-0.000564104	862	775	0.108572	1
BICARB.V0	Firmicutes|Clostridia|Clostridiales|Peptococcaceae_2|Desulfotomaculum|Desulfotomaculum_nigrificans	0.000631851	862	733	0.116902	1
BICARB.V0	Actinobacteria|Coriobacteriia|Eggerthellales|Eggerthellaceae|Slackia|Slackia_isoflavoniconvertens	0.000918634	862	137	0.119444	1
BICARB.V0	Proteobacteria|Gammaproteobacteria|Pasteurellales|Pasteurellaceae|Haemophilus	0.000318097	862	306	0.124207	1
BICARB.V0	Actinobacteria|Coriobacteriia|Eggerthellales	0.000761739	862	577	0.131191	1
BICARB.V0	Firmicutes|Clostridia|Clostridiales|Peptococcaceae_2|Pelotomaculum|Pelotomaculum_propionicicum	0.000659641	862	441	0.138027	1
BICARB.V0	Firmicutes|Clostridia|Clostridiales|Ruminococcaceae	0.000305894	862	862	0.13857	1
BICARB.V0	Firmicutes|Clostridia|Clostridiales|Ruminococcaceae|Clostridium_III|Clostridium_cellobioparum	0.00070556	862	195	0.146971	1
BICARB.V0	Firmicutes|Clostridia|Clostridiales|Lachnospiraceae|Hespellia	0.000689576	862	624	0.148242	1
BICARB.V0	Firmicutes|Clostridia|Clostridiales|Catabacteriaceae|Catabacter|Catabacter_hongkongensis	0.000634253	862	590	0.1506	1
BICARB.V0	Bacteroidetes|Bacteroidia|Bacteroidales|Porphyromonadaceae|Butyricimonas|Butyricimonas_virosa	0.000619223	862	378	0.154079	1
BICARB.V0	Firmicutes|Clostridia|Clostridiales|Peptostreptococcaceae|Romboutsia|Romboutsia_sedimentorum	0.000611085	862	623	0.157212	1
BICARB.V0	Firmicutes|Clostridia|Clostridiales|Catabacteriaceae|Catabacter	0.000606038	862	590	0.172439	1
BICARB.V0	Firmicutes|Clostridia|Clostridiales|Catabacteriaceae	0.000597092	862	590	0.178158	1
BICARB.V0	Actinobacteria|Actinobacteria|Actinomycetales|Streptomycetaceae|Streptomyces	0.00044742	862	273	0.179655	1
BICARB.V0	Bacteroidetes|Bacteroidia|Bacteroidales|Bacteroidaceae|Bacteroides|Bacteroides_fragilis	-0.000562279	862	354	0.180992	1
BICARB.V0	Firmicutes|Clostridia|Clostridiales|Lachnospiraceae|Ruminococcus2|Ruminococcus_torques	-0.000516838	862	660	0.186119	1
BICARB.V0	Firmicutes|Negativicutes|Selenomonadales|Acidaminococcaceae|Phascolarctobacterium|Phascolarctobacterium_succinatutens	0.000705824	862	290	0.187564	1
BICARB.V0	Firmicutes|Negativicutes|Selenomonadales|Veillonellaceae|Allisonella	0.000470372	862	207	0.190557	1
BICARB.V0	Firmicutes|Negativicutes|Selenomonadales|Veillonellaceae|Allisonella|Allisonella_histaminiformans	0.000496298	862	207	0.192132	1
BICARB.V0	Actinobacteria|Actinobacteria|Actinomycetales|Streptomycetaceae	0.000440535	862	273	0.197483	1
BICARB.V0	Proteobacteria|Betaproteobacteria|Burkholderiales|Sutterellaceae|Parasutterella|Parasutterella_excrementihominis	-0.000651542	862	572	0.203713	1
BICARB.V0	Firmicutes|Clostridia|Clostridiales|Peptostreptococcaceae|Romboutsia	0.000529074	862	623	0.208171	1
BICARB.V0	Bacteroidetes|Bacteroidia|Bacteroidales|Rikenellaceae|Alistipes	-0.000461239	862	848	0.214282	1
BICARB.V0	Bacteroidetes|Bacteroidia|Bacteroidales|Bacteroidaceae|Bacteroides|Bacteroides_finegoldii	-0.000768413	862	121	0.214902	1
BICARB.V0	Firmicutes|Clostridia|Clostridiales|Clostridiaceae_1|Caloramator	-0.000637738	862	502	0.215731	1
BICARB.V0	Bacteroidetes|Bacteroidia|Bacteroidales|Prevotellaceae|Prevotella	0.000572264	862	610	0.217039	1
BICARB.V0	Firmicutes|Clostridia|Clostridiales|Lachnospiraceae|Clostridium_XlVb	-0.000466842	862	789	0.220612	1
BICARB.V0	Firmicutes|Clostridia|Clostridiales|Clostridiaceae_1|Caloramator|Caloramator_mitchellensis	-0.000626618	862	495	0.225837	1
BICARB.V0	Bacteroidetes|Bacteroidia|Bacteroidales|Rikenellaceae	-0.000430376	862	848	0.243361	1
BICARB.V0	Actinobacteria|Actinobacteria|Actinomycetales|Streptomycetaceae|Streptomyces|Streptomyces_aomiensis	0.000400068	862	273	0.247029	1
BICARB.V0	Proteobacteria|Deltaproteobacteria|Desulfovibrionales|Desulfovibrionaceae|Desulfovibrio|Desulfovibrio_desulfuricans	0.000503232	862	298	0.248529	1
BICARB.V0	Firmicutes|Clostridia|Clostridiales|Peptococcaceae_1	0.00055795	862	389	0.24902	1
BICARB.V0	Proteobacteria|Betaproteobacteria|Burkholderiales|Comamonadaceae|Schlegelella|Schlegelella_thermodepolymerans	0.000425138	862	255	0.264845	1
BICARB.V0	Firmicutes|Clostridia|Clostridiales|Peptococcaceae_1|Peptococcus	0.000526668	862	305	0.277036	1
BICARB.V0	Firmicutes|Erysipelotrichia|Erysipelotrichales|Erysipelotrichaceae|Turicibacter	0.00037159	862	217	0.286415	1
BICARB.V0	Firmicutes|Clostridia|Clostridiales	0.000192848	862	862	0.29473	1
BICARB.V0	Firmicutes|Clostridia|Clostridiales|Eubacteriaceae|Eubacterium	0.000316394	862	861	0.295661	1
BICARB.V0	Firmicutes|Clostridia|Clostridiales|Lachnospiraceae|Clostridium_XlVa|Clostridium_polysaccharolyticum	0.000252205	862	552	0.31605	1
BICARB.V0	Firmicutes|Clostridia|Clostridiales|Eubacteriaceae	0.000297068	862	861	0.322657	1
BICARB.V0	Firmicutes|Clostridia|Clostridiales|Ruminococcaceae|Anaerotruncus|Anaerotruncus_colihominis	0.00031752	862	810	0.325467	1
BICARB.V0	Firmicutes|Clostridia|Clostridiales|Lachnospiraceae|Hespellia|Hespellia_porcina	0.000461231	862	619	0.325919	1
BICARB.V0	Firmicutes|Clostridia|Clostridiales|Eubacteriaceae|Eubacterium|Eubacterium_coprostanoligenes	0.000332391	862	813	0.32841	1
BICARB.V0	Firmicutes|Clostridia|Clostridiales|Peptococcaceae_2|Pelotomaculum	0.000449602	862	450	0.33859	1
BICARB.V0	Firmicutes|Clostridia|Clostridiales|Lachnospiraceae|Howardella|Howardella_ureilytica	0.000332836	862	211	0.345111	1
BICARB.V0	Proteobacteria|Gammaproteobacteria|Pasteurellales|Pasteurellaceae	0.000199284	862	306	0.352752	1
BICARB.V0	Firmicutes|Clostridia|Clostridiales|Ruminococcaceae|Ruminococcus|Ruminococcus_albus	-0.000371524	862	682	0.382132	1
BICARB.V0	Firmicutes|Clostridia|Clostridiales|Ruminococcaceae|Clostridium_III|Clostridium_straminisolvens	0.000323957	862	644	0.382983	1
BICARB.V0	Proteobacteria|Betaproteobacteria|Burkholderiales|Comamonadaceae|Schlegelella	0.000355216	862	255	0.384918	1
BICARB.V0	Firmicutes|Negativicutes|Selenomonadales|Acidaminococcaceae	0.000414477	862	631	0.386443	1
BICARB.V0	Firmicutes|Clostridia|Clostridiales|Lachnospiraceae|Lachnospiracea_incertae_sedis|Eubacterium_rectale	0.000335954	862	853	0.406711	1
BICARB.V0	Proteobacteria|Alphaproteobacteria|Rhodospirillales|Rhodospirillaceae|Aestuariispira|Aestuariispira_insulae	-0.000307878	862	381	0.433628	1
BICARB.V0	Bacteroidetes|Bacteroidia|Bacteroidales|Prevotellaceae	0.000318108	862	677	0.437091	1
BICARB.V0	Firmicutes|Clostridia|Clostridiales|Ruminococcaceae|Clostridium_III|Clostridium_sufflavum	-0.000247701	862	259	0.438174	1
BICARB.V0	Firmicutes|Clostridia|Clostridiales|Peptococcaceae_1|Peptococcus|Peptococcus_niger	0.000362862	862	305	0.457205	1
BICARB.V0	Firmicutes|Clostridia|Clostridiales|Lachnospiraceae|Roseburia	0.00023632	862	858	0.45949	1
BICARB.V0	Firmicutes|Clostridia|Clostridiales|Ruminococcaceae|Acetivibrio	0.000198297	862	861	0.461924	1
BICARB.V0	Proteobacteria|Betaproteobacteria|Burkholderiales|Sutterellaceae|Sutterella	-0.0003108	862	398	0.469414	1
BICARB.V0	Firmicutes|Negativicutes|Selenomonadales|Veillonellaceae|Megasphaera	0.000455021	862	119	0.4703	1
BICARB.V0	Firmicutes|Negativicutes|Selenomonadales	-0.000241982	862	854	0.472433	1
BICARB.V0	Bacteroidetes|Bacteroidia|Bacteroidales|Rikenellaceae|Alistipes|Alistipes_onderdonkii	-0.000281385	862	769	0.483594	1
BICARB.V0	Firmicutes|Clostridia|Clostridiales|Ruminococcaceae|Ruminococcus	-0.000213186	862	836	0.483979	1
BICARB.V0	Proteobacteria|Betaproteobacteria|Burkholderiales|Oxalobacteraceae|Undibacterium	0.000284718	862	539	0.492123	1
BICARB.V0	Firmicutes|Negativicutes|Selenomonadales|Veillonellaceae|Dialister	-0.00029985	862	412	0.502213	1
BICARB.V0	Proteobacteria|Alphaproteobacteria|Rhodospirillales|Rhodospirillaceae|Aestuariispira	-0.00026283	862	381	0.504463	1
BICARB.V0	Firmicutes|Erysipelotrichia|Erysipelotrichales|Erysipelotrichaceae|Clostridium_XVIII	-0.000261766	862	712	0.507397	1
BICARB.V0	Firmicutes|Clostridia|Clostridiales|Lachnospiraceae|Roseburia|Roseburia_inulinivorans	0.000213893	862	852	0.510966	1
BICARB.V0	Firmicutes|Clostridia|Clostridiales|Lachnospiraceae|Clostridium_XlVa|Clostridium_asparagiforme	0.000242303	862	722	0.514798	1
BICARB.V0	Actinobacteria|Coriobacteriia|Eggerthellales|Eggerthellaceae|Adlercreutzia	0.000293624	862	434	0.518389	1
BICARB.V0	Proteobacteria|Betaproteobacteria	-0.000221676	862	843	0.519837	1
BICARB.V0	Proteobacteria|Betaproteobacteria|Burkholderiales|Oxalobacteraceae	0.000313465	862	619	0.528606	1
BICARB.V0	Actinobacteria|Coriobacteriia|Eggerthellales|Eggerthellaceae|Adlercreutzia|Adlercreutzia_equolifaciens	0.000279733	862	434	0.53943	1
BICARB.V0	Verrucomicrobia|Verrucomicrobiae|Verrucomicrobiales|Verrucomicrobiaceae	0.000280325	862	527	0.549484	1
BICARB.V0	Proteobacteria|Betaproteobacteria|Burkholderiales|Oxalobacteraceae|Undibacterium|Undibacterium_oligocarboniphilum	0.000247863	862	539	0.554577	1
BICARB.V0	Verrucomicrobia	0.000273181	862	540	0.556906	1
BICARB.V0	Proteobacteria|Betaproteobacteria|Burkholderiales|Sutterellaceae|Parasutterella	-0.000256458	862	620	0.565172	1
BICARB.V0	Firmicutes|Bacilli|Bacillales|Paenibacillaceae_1|Paenibacillus|Paenibacillus_chinjuensis	0.000256643	862	418	0.566737	1
BICARB.V0	Firmicutes|Clostridia|Clostridiales|Lachnospiraceae|Coprococcus|Coprococcus_eutactus	-0.000266149	862	602	0.567559	1
BICARB.V0	Bacteroidetes|Bacteroidia|Bacteroidales|Bacteroidaceae|Bacteroides|Bacteroides_massiliensis	0.000279011	862	420	0.568573	1
BICARB.V0	Firmicutes|Clostridia|Clostridiales|Lachnospiraceae|Clostridium_XlVb|Clostridium_lactatifermentans	-0.000209093	862	750	0.574796	1
BICARB.V0	Proteobacteria|Betaproteobacteria|Burkholderiales|Sutterellaceae|Sutterella|Sutterella_wadsworthensis	0.000221462	862	289	0.589463	1
BICARB.V0	Proteobacteria|Betaproteobacteria|Burkholderiales	-0.000196364	862	843	0.592719	1
BICARB.V0	Bacteroidetes|Bacteroidia|Bacteroidales|Rikenellaceae|Alistipes|Alistipes_putredinis	-0.000241933	862	739	0.59812	1
BICARB.V0	Proteobacteria|Deltaproteobacteria|Desulfovibrionales|Desulfovibrionaceae|Bilophila	0.000206427	862	686	0.626997	1
BICARB.V0	Firmicutes|Clostridia|Clostridiales|Ruminococcaceae|Acetanaerobacterium|Acetanaerobacterium_elongatum	0.000167068	862	799	0.629322	1
BICARB.V0	Firmicutes|Clostridia|Clostridiales|Ruminococcaceae|Ethanoligenens|Ethanoligenens_harbinense	0.000200018	862	689	0.646178	1
BICARB.V0	Bacteroidetes|Bacteroidia|Bacteroidales|Porphyromonadaceae|Coprobacter	-0.000213204	862	499	0.655025	1
BICARB.V0	Verrucomicrobia|Verrucomicrobiae	0.000197955	862	527	0.670821	1
BICARB.V0	Firmicutes|Erysipelotrichia|Erysipelotrichales|Erysipelotrichaceae|Clostridium_XVIII|Clostridium_spiroforme	-0.000165596	862	694	0.674665	1
BICARB.V0	Firmicutes|Clostridia|Clostridiales|Ruminococcaceae|Flavonifractor|Flavonifractor_plautii	0.000109527	862	862	0.674962	1
BICARB.V0	Firmicutes|Clostridia|Clostridiales|Ruminococcaceae|Clostridium_IV|Clostridium_viride	0.000145268	862	778	0.678271	1
BICARB.V0	Verrucomicrobia|Verrucomicrobiae|Verrucomicrobiales	0.00018635	862	527	0.690522	1
BICARB.V0	Firmicutes|Clostridia|Clostridiales|Ruminococcaceae|Flavonifractor	0.000102501	862	862	0.693939	1
BICARB.V0	Firmicutes|Clostridia|Clostridiales|Lachnospiraceae|Clostridium_XlVa|Clostridium_glycyrrhizinilyticum	-0.000145339	862	742	0.704539	1
BICARB.V0	Firmicutes|Clostridia|Clostridiales|Ruminococcaceae|Intestinimonas	0.000135218	862	851	0.709451	1
BICARB.V0	Firmicutes|Clostridia|Clostridiales|Ruminococcaceae|Oscillibacter	-0.000128308	862	860	0.715331	1
BICARB.V0	Bacteroidetes|Bacteroidia|Bacteroidales|Bacteroidaceae	0.000107192	862	861	0.71587	1
BICARB.V0	Bacteroidetes|Bacteroidia|Bacteroidales|Porphyromonadaceae|Coprobacter|Coprobacter_fastidiosus	-0.000171804	862	499	0.720646	1
BICARB.V0	Firmicutes|Clostridia|Clostridiales|Lachnospiraceae|Fusicatenibacter	-9.42238e-05	862	851	0.735989	1
BICARB.V0	Bacteroidetes|Bacteroidia|Bacteroidales|Bacteroidaceae|Bacteroides|Bacteroides_coprocola	0.000151654	862	321	0.749741	1
BICARB.V0	Firmicutes|Clostridia|Clostridiales|Lachnospiraceae|Ruminococcus2|Ruminococcus_faecis	-9.365e-05	862	795	0.782266	1
BICARB.V0	Firmicutes|Clostridia|Clostridiales|Peptostreptococcaceae|Intestinibacter	-0.000138974	862	473	0.798382	1
BICARB.V0	Firmicutes|Clostridia|Clostridiales|Lachnospiraceae|Blautia|Blautia_coccoides	0.000103	862	271	0.805729	1
BICARB.V0	Firmicutes|Clostridia|Clostridiales|Lachnospiraceae|Fusicatenibacter|Fusicatenibacter_saccharivorans	-6.81797e-05	862	851	0.806961	1
BICARB.V0	Verrucomicrobia|Verrucomicrobiae|Verrucomicrobiales|Verrucomicrobiaceae|Akkermansia|Akkermansia_muciniphila	0.000105615	862	527	0.822258	1
BICARB.V0	Firmicutes|Clostridia|Clostridiales|Lachnospiraceae|Coprococcus	-7.43696e-05	862	860	0.826055	1
BICARB.V0	Firmicutes|Clostridia|Clostridiales|Ruminococcaceae|Sporobacter|Sporobacter_termitidis	-7.9396e-05	862	806	0.841425	1
BICARB.V0	Bacteroidetes|Bacteroidia|Bacteroidales|Bacteroidaceae|Bacteroides	5.37741e-05	862	861	0.850077	1
BICARB.V0	Firmicutes|Clostridia|Clostridiales|Lachnospiraceae|Blautia|Blautia_faecis	-5.60763e-05	862	846	0.857474	1
BICARB.V0	Firmicutes|Clostridia|Clostridiales|Lachnospiraceae|Roseburia|Roseburia_intestinalis	-5.15775e-05	862	658	0.899023	1
BICARB.V0	Actinobacteria|Actinobacteria|Actinomycetales	-5.00905e-05	862	328	0.912445	1
BICARB.V0	Firmicutes|Clostridia|Clostridiales|Ruminococcaceae|Sporobacter	-3.5887e-05	862	806	0.919242	1
BICARB.V0	Bacteroidetes|Bacteroidia|Bacteroidales|Bacteroidaceae|Bacteroides|Bacteroides_ovatus	-3.40755e-05	862	702	0.927678	1
BICARB.V0	Firmicutes|Clostridia|Clostridiales|Lachnospiraceae|Coprococcus|Coprococcus_comes	-1.91315e-05	862	815	0.953331	1
BICARB.V0	Verrucomicrobia|Verrucomicrobiae|Verrucomicrobiales|Verrucomicrobiaceae|Akkermansia	2.72707e-05	862	527	0.954497	1
BICARB.V0	Firmicutes|Clostridia|Clostridiales|Defluviitaleaceae|Defluviitalea	2.27098e-05	862	698	0.954509	1
BICARB.V0	Firmicutes|Clostridia|Clostridiales|Ruminococcaceae|Ethanoligenens	7.7561e-06	862	689	0.987173	1
BICARB.V0	Firmicutes|Bacilli|Bacillales	-6.30714e-06	862	556	0.988656	1
BICARB.V0	Firmicutes|Clostridia|Clostridiales|Peptostreptococcaceae|Intestinibacter|Intestinibacter_bartlettii	-5.56263e-06	862	473	0.991004	1
BILI.V0	Actinobacteria|Actinobacteria|Micrococcales	0.000762645	862	98	0.00362307	0.723029
BILI.V0	Actinobacteria|Actinobacteria	0.000478334	862	796	0.00651438	0.831023
BILI.V0	Actinobacteria|Actinobacteria|Actinobacteridae|Bifidobacteriaceae|Bifidobacterium|Bifidobacterium_adolescentis	0.000494456	862	647	0.0106521	0.962588
BILI.V0	Actinobacteria	0.000419594	862	830	0.0109993	0.965158
BILI.V0	Bacteroidetes|Bacteroidia|Bacteroidales|Rikenellaceae|Alistipes|Alistipes_onderdonkii	0.000427683	862	769	0.0138368	1
BILI.V0	Actinobacteria|Actinobacteria|Actinobacteridae|Bifidobacteriaceae|Bifidobacterium	0.00043474	862	749	0.0151693	1
BILI.V0	Firmicutes|Clostridia|Clostridiales|Lachnospiraceae|Clostridium_XlVa|Clostridium_glycyrrhizinilyticum	0.000379158	862	742	0.0171109	1
BILI.V0	Actinobacteria|Actinobacteria|Actinobacteridae|Bifidobacteriaceae	0.000426094	862	750	0.0178998	1
BILI.V0	Firmicutes|Clostridia|Clostridiales|Ruminococcaceae|Clostridium_IV|Clostridium_sporosphaeroides	-0.000355996	862	685	0.0209819	1
BILI.V0	Firmicutes|Clostridia|Clostridiales|Lachnospiraceae|Eisenbergiella|Eisenbergiella_tayi	0.000308588	862	825	0.0241839	1
BILI.V0	Actinobacteria|Actinobacteria|Actinobacteridae	0.000401781	862	750	0.0257662	1
BILI.V0	Firmicutes|Clostridia|Clostridiales|Lachnospiraceae|Dorea|Dorea_longicatena	0.000275034	862	831	0.0297995	1
BILI.V0	Firmicutes|Clostridia|Clostridiales|Lachnospiraceae|Anaerostipes	0.000320729	862	776	0.0303159	1
BILI.V0	Bacteroidetes|Bacteroidia|Bacteroidales|Prevotellaceae|Paraprevotella|Paraprevotella_clara	0.000464235	862	443	0.037056	1
BILI.V0	Firmicutes|Clostridia|Clostridiales|Clostridiaceae_1|Caloramator|Caloramator_mitchellensis	-0.000377628	862	495	0.0504246	1
BILI.V0	Firmicutes|Clostridia|Clostridiales|Lachnospiraceae|Eisenbergiella	0.000269302	862	825	0.0524995	1
BILI.V0	Actinobacteria|Coriobacteriia|Eggerthellales|Eggerthellaceae|Gordonibacter	-0.000228152	862	109	0.0581481	1
BILI.V0	Firmicutes|Clostridia|Clostridiales|Lachnospiraceae|Lactonifactor	0.000397024	862	187	0.0616129	1
BILI.V0	Firmicutes|Clostridia|Clostridiales|Ruminococcaceae|Clostridium_III|Clostridium_sufflavum	0.000259811	862	259	0.0622408	1
BILI.V0	Firmicutes|Negativicutes|Selenomonadales|Veillonellaceae|Dialister	0.000382168	862	412	0.0631425	1
BILI.V0	Firmicutes|Clostridia|Clostridiales|Clostridiaceae_1|Caloramator	-0.000353903	862	502	0.0661051	1
BILI.V0	Firmicutes|Clostridia|Clostridiales|Lachnospiraceae|Lactonifactor|Lactonifactor_longoviformis	0.000386001	862	187	0.0662041	1
BILI.V0	Bacteroidetes|Bacteroidia|Bacteroidales|Porphyromonadaceae|Parabacteroides	0.000254319	862	846	0.070257	1
BILI.V0	Firmicutes|Clostridia|Clostridiales|Lachnospiraceae|Ruminococcus2|Ruminococcus_lactaris	0.000226557	862	858	0.0724492	1
BILI.V0	Actinobacteria|Coriobacteriia|Eggerthellales|Eggerthellaceae|Gordonibacter|Gordonibacter_pamelaeae	-0.000498869	862	89	0.0757827	1
BILI.V0	Bacteroidetes|Bacteroidia|Bacteroidales|Prevotellaceae|Paraprevotella	0.000396698	862	459	0.0775807	1
BILI.V0	Bacteroidetes|Bacteroidia|Bacteroidales|Bacteroidaceae|Bacteroides|Bacteroides_coprocola	-0.000349848	862	321	0.08542	1
BILI.V0	Bacteroidetes|Bacteroidia|Bacteroidales|Bacteroidaceae|Bacteroides|Bacteroides_faecis	-0.000334204	862	291	0.0882103	1
BILI.V0	Firmicutes|Clostridia|Clostridiales|Gracilibacteraceae|Gracilibacter|Gracilibacter_thermotolerans	-0.00034939	862	421	0.0882561	1
BILI.V0	Firmicutes|Clostridia|Clostridiales|Lachnospiraceae|Ruminococcus2	0.000212623	862	860	0.0885252	1
BILI.V0	Firmicutes|Clostridia|Clostridiales|Lachnospiraceae|Clostridium_XlVa|Clostridium_bolteae	0.000213208	862	855	0.0924655	1
BILI.V0	Firmicutes|Clostridia|Clostridiales| Defluviitaleaceae|Vallitalea|Vallitalea_guaymasensis	-0.000109654	862	422	0.0927637	1
BILI.V0	Firmicutes|Clostridia|Clostridiales|Lachnospiraceae|Lachnospiracea_incertae_sedis|Eubacterium_ventriosum	0.00029014	862	707	0.0951646	1
BILI.V0	Firmicutes|Bacilli|Bacillales|Bacillaceae_1|Caldibacillus|Caldibacillus_debilis	0.000353286	862	305	0.0994647	1
BILI.V0	Firmicutes|Clostridia|Clostridiales|Eubacteriaceae|Eubacterium|Eubacterium_desmolans	0.000192333	862	846	0.108044	1
BILI.V0	Firmicutes|Clostridia|Clostridiales|Lachnospiraceae|Ruminococcus2|Ruminococcus_faecis	0.000223539	862	795	0.108471	1
BILI.V0	Firmicutes|Clostridia|Clostridiales|Lachnospiraceae|Lachnospiracea_incertae_sedis|Eubacterium_rectale	0.000240797	862	853	0.111723	1
BILI.V0	Firmicutes|Bacilli|Bacillales|Paenibacillaceae_1|Paenibacillus|Paenibacillus_chinjuensis	0.000326797	862	418	0.117015	1
BILI.V0	Firmicutes|Clostridia|Clostridiales|Lachnospiraceae|Lachnospiracea_incertae_sedis|Eubacterium_eligens	0.000231828	862	837	0.121693	1
BILI.V0	Bacteroidetes|Bacteroidia|Bacteroidales|Porphyromonadaceae|Barnesiella|Barnesiella_intestinihominis	-0.000253249	862	740	0.123475	1
BILI.V0	Firmicutes|Clostridia|Clostridiales|Lachnospiraceae|Howardella	0.000233775	862	211	0.134027	1
BILI.V0	Firmicutes|Negativicutes	0.000187517	862	854	0.134414	1
BILI.V0	Firmicutes|Bacilli|Bacillales	0.000287375	862	556	0.143459	1
BILI.V0	Firmicutes|Clostridia|Clostridiales|Ruminococcaceae	0.000124676	862	862	0.14567	1
BILI.V0	Firmicutes|Clostridia|Clostridiales|Ruminococcaceae|Ruminococcus|Ruminococcus_gauvreauii	-0.000248658	862	549	0.145681	1
BILI.V0	Firmicutes|Clostridia|Clostridiales|Lachnospiraceae|Lachnospiracea_incertae_sedis|Eubacterium_hallii	0.000240725	862	756	0.14637	1
BILI.V0	Firmicutes|Clostridia|Clostridiales|Ruminococcaceae|Clostridium_III|Clostridium_straminisolvens	0.00023966	862	644	0.153694	1
BILI.V0	Proteobacteria|Gammaproteobacteria|Pasteurellales|Pasteurellaceae|Haemophilus|Haemophilus_parainfluenzae	0.000138166	862	303	0.154292	1
BILI.V0	Bacteroidetes|Bacteroidia|Bacteroidales|Bacteroidaceae|Bacteroides|Bacteroides_cellulosilyticus	0.000260618	862	500	0.15546	1
BILI.V0	Firmicutes|Clostridia|Clostridiales|Lachnospiraceae|Clostridium_XlVa	0.000147717	862	862	0.166595	1
BILI.V0	Firmicutes|Clostridia|Clostridiales|Ruminococcaceae|Ruminococcus	0.000185347	862	836	0.16835	1
BILI.V0	Bacteroidetes|Bacteroidia|Bacteroidales|Bacteroidaceae|Bacteroides|Bacteroides_caccae	0.000233439	862	686	0.171	1
BILI.V0	Firmicutes|Clostridia|Clostridiales|Lachnospiraceae|Anaerostipes|Anaerostipes_hadrus	0.000209547	862	756	0.171378	1
BILI.V0	Bacteroidetes|Bacteroidia|Bacteroidales|Prevotellaceae|Prevotella	-0.000258521	862	610	0.176054	1
BILI.V0	Firmicutes|Clostridia|Clostridiales|Ruminococcaceae|Clostridium_IV|Eubacterium_siraeum	-0.000247572	862	708	0.178699	1
BILI.V0	Firmicutes|Clostridia|Clostridiales|Ruminococcaceae|Sporobacter	0.000199649	862	806	0.180038	1
BILI.V0	Proteobacteria|Gammaproteobacteria|Enterobacteriales|Enterobacteriaceae|unclassified_Enterobacteriaceae	0.000350382	862	213	0.18054	1
BILI.V0	Firmicutes|Clostridia|Clostridiales|Clostridiales_Incertae_Sedis_III	0.000229998	862	283	0.186618	1
BILI.V0	Firmicutes|Clostridia|Clostridiales|Catabacteriaceae|Catabacter	0.000253306	862	590	0.188318	1
BILI.V0	Firmicutes|Clostridia|Clostridiales|Ruminococcaceae|Clostridium_IV|Clostridium_leptum	-0.000165151	862	859	0.190206	1
BILI.V0	Firmicutes|Clostridia|Clostridiales|Lachnospiraceae|Blautia|Blautia_obeum	0.000204652	862	742	0.190372	1
BILI.V0	Firmicutes|Clostridia|Clostridiales|Catabacteriaceae	0.00025139	862	590	0.190394	1
BILI.V0	Firmicutes|Clostridia|Clostridiales|Catabacteriaceae|Catabacter|Catabacter_hongkongensis	0.000250576	862	590	0.193764	1
BILI.V0	Firmicutes|Bacilli|Bacillales|Paenibacillaceae_1|Paenibacillus	0.000265755	862	484	0.197167	1
BILI.V0	Firmicutes|Bacilli|Bacillales|Bacillaceae_1	0.000268331	862	306	0.200632	1
BILI.V0	Firmicutes|Clostridia|Clostridiales|Clostridiales_Incertae_Sedis_XIII|Anaerovorax	0.000195426	862	751	0.203262	1
BILI.V0	Firmicutes|Clostridia|Clostridiales|Ruminococcaceae|Saccharofermentans	0.000222226	862	560	0.204303	1
BILI.V0	Firmicutes|Clostridia|Clostridiales|Ruminococcaceae|Saccharofermentans|Saccharofermentans_acetigenes	0.000222226	862	560	0.204303	1
BILI.V0	Bacteroidetes|Bacteroidia|Bacteroidales|Bacteroidaceae|Bacteroides|Bacteroides_plebeius	0.000236686	862	323	0.211555	1
BILI.V0	Firmicutes|Clostridia|Clostridiales|Ruminococcaceae|Sporobacter|Sporobacter_termitidis	0.000185679	862	806	0.212729	1
BILI.V0	Proteobacteria|Gammaproteobacteria|Enterobacteriales|Enterobacteriaceae|Escherichia/Shigella|Escherichia/Shigella_flexneri	0.000133817	862	674	0.214555	1
BILI.V0	Proteobacteria|Gammaproteobacteria|Enterobacteriales|Enterobacteriaceae|Escherichia/Shigella	0.00013667	862	674	0.216249	1
BILI.V0	Firmicutes|Clostridia|Clostridiales|Ruminococcaceae|Clostridium_IV|Clostridium_methylpentosum	0.000156962	862	845	0.220661	1
BILI.V0	Firmicutes|Clostridia|Clostridiales|Lachnospiraceae|Blautia|Blautia_luti	0.000138836	862	853	0.224343	1
BILI.V0	Proteobacteria|Gammaproteobacteria|Pasteurellales|Pasteurellaceae|Haemophilus	0.000114533	862	306	0.232181	1
BILI.V0	Firmicutes|Clostridia|Clostridiales|Ruminococcaceae|Oscillibacter|Oscillibacter_ruminantium	0.000167202	862	853	0.232605	1
BILI.V0	Firmicutes|Bacilli|Bacillales|Paenibacillaceae_1	0.000246122	862	484	0.234648	1
BILI.V0	Proteobacteria|Gammaproteobacteria|Pasteurellales	0.000113448	862	306	0.235088	1
BILI.V0	Firmicutes|Clostridia|Clostridiales|Clostridiales_Incertae_Sedis_XIII|Anaerovorax|Anaerovorax_odorimutans	0.000183394	862	751	0.236213	1
BILI.V0	Proteobacteria|Betaproteobacteria|Burkholderiales|Comamonadaceae|Roseateles	0.000310638	862	89	0.238268	1
BILI.V0	Firmicutes|Clostridia|Clostridiales|Lachnospiraceae|Howardella|Howardella_ureilytica	0.000188038	862	211	0.24467	1
BILI.V0	Firmicutes|Clostridia|Clostridiales|Lachnospiraceae|Ruminococcus2|Ruminococcus_torques	0.000196867	862	660	0.244693	1
BILI.V0	Firmicutes|Clostridia|Clostridiales|Ruminococcaceae|Clostridium_IV|Clostridium_viride	0.000170339	862	778	0.252867	1
BILI.V0	Firmicutes|Clostridia|Clostridiales|Ruminococcaceae|Clostridium_III|Clostridium_cellulolyticum	0.000239602	862	299	0.255296	1
BILI.V0	Firmicutes|Negativicutes|Selenomonadales|Veillonellaceae	0.000182366	862	825	0.256881	1
BILI.V0	Bacteroidetes|Bacteroidia|Bacteroidales|Porphyromonadaceae|Barnesiella	-0.000176327	862	779	0.265238	1
BILI.V0	Synergistetes|Synergistia|Synergistales|Synergistaceae|Lactivibrio|Lactivibrio_alcoholicus	-0.000303737	862	179	0.26818	1
BILI.V0	Firmicutes|Clostridia|Clostridiales|Ruminococcaceae|Faecalibacterium	0.000127533	862	857	0.279204	1
BILI.V0	Firmicutes|Clostridia|Clostridiales|Lachnospiraceae|Lachnospiracea_incertae_sedis|Eubacterium_xylanophilum	0.000180862	862	713	0.28293	1
BILI.V0	Firmicutes|Clostridia|Clostridiales|Ruminococcaceae|Gemmiger	0.00014172	862	859	0.284999	1
BILI.V0	Firmicutes|Negativicutes|Selenomonadales|Veillonellaceae|Dendrosporobacter|Dendrosporobacter_quercicolus	0.000204719	862	570	0.293849	1
BILI.V0	Bacteroidetes|Bacteroidia|Bacteroidales|Bacteroidaceae|Bacteroides|Bacteroides_stercoris	0.000177338	862	491	0.294421	1
BILI.V0	Firmicutes|Clostridia|Clostridiales|Ruminococcaceae|Acetivibrio	0.000122897	862	861	0.295159	1
BILI.V0	Firmicutes|Clostridia|Clostridiales|Ruminococcaceae|Acetivibrio|Acetivibrio_ethanolgignens	0.000120594	862	859	0.296815	1
BILI.V0	Firmicutes|Clostridia|Clostridiales|Ruminococcaceae|Flavonifractor|Flavonifractor_plautii	0.000118175	862	862	0.30251	1
BILI.V0	Firmicutes|Clostridia|Clostridiales|Lachnospiraceae|Lachnospiracea_incertae_sedis|Eubacterium_ramulus	-0.000174971	862	700	0.305802	1
BILI.V0	Firmicutes|Clostridia|Clostridiales|Lachnospiraceae|Clostridium_XlVa|Clostridium_saccharolyticum	-0.000184526	862	352	0.332076	1
BILI.V0	Bacteroidetes|Bacteroidia|Bacteroidales|Rikenellaceae	0.000133604	862	848	0.334241	1
BILI.V0	Firmicutes|Clostridia|Clostridiales|Ruminococcaceae|Pseudoflavonifractor|Pseudoflavonifractor_capillosus	0.000155252	862	709	0.336739	1
BILI.V0	Firmicutes|Clostridia|Clostridiales|Clostridiales_Incertae_Sedis_III|Thermovenabulum	0.000170092	862	283	0.337683	1
BILI.V0	Firmicutes|Clostridia|Clostridiales|Clostridiaceae_1|Clostridium_sensu_stricto|Clostridium_disporicum	-0.000176072	862	477	0.341044	1
BILI.V0	Firmicutes|Clostridia|Clostridiales|Lachnospiraceae|Clostridium_XlVa|Clostridium_oroticum	0.000171955	862	384	0.347823	1
BILI.V0	Proteobacteria|Gammaproteobacteria|Pasteurellales|Pasteurellaceae	8.92368e-05	862	306	0.353362	1
BILI.V0	Actinobacteria|Actinobacteria|Actinobacteridae|Bifidobacteriaceae|Bifidobacterium|Bifidobacterium_longum	0.000170227	862	653	0.367533	1
BILI.V0	Proteobacteria|Deltaproteobacteria|Desulfovibrionales|Desulfovibrionaceae|Desulfovibrio|Desulfovibrio_desulfuricans	-0.000159143	862	298	0.370917	1
BILI.V0	Bacteroidetes|Bacteroidia|Bacteroidales|Porphyromonadaceae|Parabacteroides|Parabacteroides_merdae	0.000143216	862	760	0.37093	1
BILI.V0	Actinobacteria|Coriobacteriia|Eggerthellales|Eggerthellaceae|Adlercreutzia|Adlercreutzia_equolifaciens	-0.000172391	862	434	0.372617	1
BILI.V0	Firmicutes|Clostridia|Clostridiales|Lachnospiraceae|Lachnospiracea_incertae_sedis	0.000104704	862	862	0.375649	1
BILI.V0	Firmicutes|Clostridia|Clostridiales|Ruminococcaceae|Pseudoflavonifractor	0.000142794	862	709	0.378247	1
BILI.V0	Verrucomicrobia	0.000177809	862	540	0.378724	1
BILI.V0	Firmicutes|Bacilli|Lactobacillales	-0.000166157	862	673	0.378828	1
BILI.V0	Firmicutes|Clostridia|Clostridiales|Peptostreptococcaceae|Intestinibacter	-0.000176205	862	473	0.381147	1
[truncated: 16,963 more rows]

## Sheet: Table S9
Table S9. List of identified covariates that were used for each of the specified phenotype in addition to the first two principal components of the genetic matrix. The description of the covariates is available in Additional File 2: Table S1 and [30].
Phenotype	Covariate 1	Covariate 2	Covariate 3	Covariate 4	Covariate 5	Covariate 6	Covariate 7	Covariate 8	Covariate 9	Covariate 10
Alpha Diversity (ACE, Chao1, Richness, Simpson's index)	Age	ALT
Beta Diversity (Bray Curtis, Jaccard, Unifrac)	Age	SEX	ALT	APPET	DEJ	DIABP	MHCAT8_MHTESTYN3	MHCAT10_TEETH	PDEJ	Fruits (raw)
Acetanaerobacterium_elongatum	Fruits (cooked)
Acetanaerobacterium	Fruits (cooked)
Akkermansia_muciniphila	Cheese
Akkermansia	Cheese
Alloprevotella	Fruits (cooked)
Clostridium_papyrosolvens	MIN
Comamonadaceae	Age
Dendrosporobacter	Fruits (raw)
Desulfotomaculum_hydrothermale	Fish
Eubacterium_eligens	Fruits (raw)
Obesumbacterium_proteus	Cheese
Parasutterella_excrementihominis	Fruits (raw)
Parasutterella	Fruits (raw)
Prevotella_oulorum	Sodas/sugary drinks
Prevotella_shahii	Fruits (cooked)
Prevotella_stercorea	Pulses	Fish
Pseudoflavonifractor	Alcohol
Schlegelella	Alcohol	Age
Selenomonas	Alcohol
Streptococcus_parasanguinis	Sodas/sugary drinks
Streptococcus_salivarius	Milk/dairy
Streptococcus	Milk/dairy
Thermovenabulum	Fruits (raw)
unclassified_Enterobacteriaceae	Cheese
Verrucomicrobia	Cheese

## Sheet: Table S10
Table S10. List of SNPs that had association p-values <10E-06 with alpha diversity metrics.
PHENO	CHROM	POS	ID	REF	ALT	ALT_FREQ	TEST	OBS_CT	BETA	SE	T_STAT	P
ACE	21	26173210	rs2829385	A	G	0.194639	ADD	858	1.03722	0.210005	4.93902	9.44933e-07
ACE	20	8498740	rs6086480	A	C	0.220862	ADD	858	-0.92623	0.194917	-4.75192	2.36431e-06
ACE	2	65976905	rs6546175	C	T	0.40035	ADD	858	-0.798651	0.168954	-4.72704	2.66476e-06
ACE	2	65977863	rs2009778	T	C	0.40035	ADD	858	-0.798651	0.168954	-4.72704	2.66476e-06
ACE	3	1500042	rs13082351	T	C	0.288462	ADD	858	-0.840585	0.178168	-4.71793	2.78368e-06
ACE	3	181969908	rs55948466	G	C	0.238345	ADD	858	0.904128	0.192505	4.69665	3.08163e-06
ACE	20	8498898	rs6055878	G	A	0.221445	ADD	858	-0.912551	0.194973	-4.68039	3.32973e-06
ACE	21	26170523	rs140076705	G	C	0.194639	ADD	858	0.983919	0.211098	4.66095	3.65156e-06
ACE	5	2131123	rs12521827	G	T	0.120047	ADD	858	1.15955	0.248816	4.66026	3.66348e-06
ACE	20	45502532	rs79952334	A	C	0.134615	ADD	858	-1.10702	0.238577	-4.64011	4.02978e-06
ACE	20	45503193	rs62201181	A	C	0.134615	ADD	858	-1.10702	0.238577	-4.64011	4.02978e-06
ACE	21	26170517	rs144176697	G	T	0.192308	ADD	858	0.98807	0.213126	4.63609	4.10704e-06
ACE	21	26170594	rs4816988	G	A	0.192308	ADD	858	0.98807	0.213126	4.63609	4.10704e-06
ACE	15	22981275	rs66901244	C	T	0.0763403	ADD	858	-1.44568	0.312162	-4.6312	4.20274e-06
ACE	2	65973101	rs2287286	C	G	0.395688	ADD	858	-0.778959	0.168414	-4.62525	4.32203e-06
ACE	5	88885696	rs13182456	C	G	0.33683	ADD	858	0.797742	0.172984	4.61165	4.60733e-06
ACE	5	88873832	rs10805858	A	T	0.338578	ADD	858	0.794132	0.172532	4.60281	4.80253e-06
ACE	2	65984026	2:65984026[b37]AT	T	A	0.395688	ADD	858	-0.771267	0.168451	-4.57858	5.37853e-06
ACE	20	8499462	rs6055879	A	G	0.218531	ADD	858	-0.896845	0.195922	-4.57756	5.4042e-06
ACE	20	57827213	20:57827213[b37]AG	G	A	0.197552	ADD	858	0.947696	0.207234	4.57308	5.51835e-06
ACE	20	57827381	rs259959	A	G	0.197552	ADD	858	0.947696	0.207234	4.57308	5.51835e-06
ACE	20	45500378	rs56134434	A	G	0.134033	ADD	858	-1.09186	0.238905	-4.57026	5.59132e-06
ACE	3	181935178	rs9853234	T	C	0.272145	ADD	858	0.833439	0.182394	4.56944	5.61255e-06
ACE	20	45502504	rs62201180	A	C	0.135781	ADD	858	-1.08507	0.238144	-4.55636	5.96458e-06
ACE	20	45504238	rs62201182	C	A	0.134033	ADD	858	-1.08785	0.238962	-4.55239	6.07567e-06
ACE	20	45506389	rs62201183	G	A	0.134033	ADD	858	-1.08785	0.238962	-4.55239	6.07567e-06
ACE	2	65971846	rs7562708	G	T	0.39627	ADD	858	-0.767043	0.168603	-4.54939	6.16069e-06
ACE	9	989868	rs75785779	G	C	0.165501	ADD	858	1.00897	0.222014	4.5446	6.2992e-06
ACE	1	98815843	rs72719884	T	G	0.117716	ADD	858	1.13337	0.249592	4.5409	6.40796e-06
ACE	1	98816533	rs6604105	C	T	0.117716	ADD	858	1.13337	0.249592	4.5409	6.40796e-06
ACE	1	98818310	rs72719886	A	T	0.117716	ADD	858	1.13337	0.249592	4.5409	6.40796e-06
ACE	1	98818587	rs17386441	A	G	0.117716	ADD	858	1.13337	0.249592	4.5409	6.40796e-06
ACE	1	98820796	rs6697562	A	G	0.117716	ADD	858	1.13337	0.249592	4.5409	6.40796e-06
ACE	2	65964550	rs11126057	G	A	0.395688	ADD	858	-0.767212	0.168959	-4.54082	6.4104e-06
ACE	20	45440149	rs62213336	G	C	0.15035	ADD	858	-1.01917	0.224914	-4.53138	6.69672e-06
ACE	20	45515646	rs17408448	A	C	0.135198	ADD	858	-1.07907	0.238419	-4.52593	6.86742e-06
ACE	2	65975095	rs12713548	T	C	0.396853	ADD	858	-0.762258	0.168749	-4.51711	7.15246e-06
ACE	2	65977031	rs6546176	G	C	0.396853	ADD	858	-0.762258	0.168749	-4.51711	7.15246e-06
ACE	2	65983015	rs2860911	C	G	0.396853	ADD	858	-0.762258	0.168749	-4.51711	7.15246e-06
ACE	2	65987291	rs10168499	A	G	0.396853	ADD	858	-0.762258	0.168749	-4.51711	7.15246e-06
ACE	3	181938437	rs7611110	A	C	0.305944	ADD	858	0.798078	0.177102	4.50632	7.51698e-06
ACE	5	178708209	rs407818	A	T	0.471445	ADD	858	0.7652	0.169847	4.50523	7.55462e-06
ACE	3	181940154	rs4444698	T	C	0.305361	ADD	858	0.798841	0.177473	4.50119	7.6963e-06
ACE	3	181941925	rs9832243	A	G	0.305361	ADD	858	0.798841	0.177473	4.50119	7.6963e-06
ACE	3	181944607	rs4589919	A	G	0.305361	ADD	858	0.798841	0.177473	4.50119	7.6963e-06
ACE	3	181944802	rs7632180	A	G	0.305361	ADD	858	0.798841	0.177473	4.50119	7.6963e-06
ACE	2	65974233	rs6743531	C	G	0.397436	ADD	858	-0.7581	0.168463	-4.50009	7.73533e-06
ACE	8	129016070	rs4733589	A	G	0.37296	ADD	858	0.75802	0.168915	4.48757	8.1928e-06
ACE	2	65971597	rs2287283	T	C	0.398601	ADD	858	-0.754176	0.168713	-4.47016	8.87218e-06
CHAO1	5	88885696	rs13182456	C	G	0.33683	ADD	858	0.513954	0.105655	4.86445	1.36698e-06
CHAO1	5	88873832	rs10805858	A	T	0.338578	ADD	858	0.509662	0.105391	4.83592	1.57235e-06
CHAO1	15	50216202	rs10519248	A	G	0.0839161	ADD	858	0.867416	0.182925	4.74193	2.48073e-06
CHAO1	5	178708209	rs407818	A	T	0.471445	ADD	858	0.486567	0.103781	4.6884	3.20521e-06
CHAO1	21	26173210	rs2829385	A	G	0.194639	ADD	858	0.596895	0.128653	4.63956	4.04028e-06
CHAO1	5	88887916	rs7445467	C	A	0.324592	ADD	858	0.495664	0.106945	4.63476	4.1327e-06
CHAO1	5	88871745	rs12658195	C	T	0.323427	ADD	858	0.491438	0.106631	4.60876	4.6703e-06
CHAO1	5	88886037	rs67709364	G	A	0.324592	ADD	858	0.488378	0.106679	4.57803	5.39231e-06
CHAO1	15	50224413	rs28465431	G	T	0.0821678	ADD	858	0.849941	0.186048	4.56839	5.64006e-06
CHAO1	15	50225895	rs12101847	A	C	0.0821678	ADD	858	0.849941	0.186048	4.56839	5.64006e-06
CHAO1	15	50225974	rs28640908	T	G	0.0821678	ADD	858	0.849941	0.186048	4.56839	5.64006e-06
CHAO1	15	50229015	rs28502034	C	T	0.0821678	ADD	858	0.849941	0.186048	4.56839	5.64006e-06
CHAO1	15	50229108	rs28555213	G	A	0.0821678	ADD	858	0.849941	0.186048	4.56839	5.64006e-06
CHAO1	15	50233242	rs28412330	T	C	0.0821678	ADD	858	0.849941	0.186048	4.56839	5.64006e-06
CHAO1	15	50234620	rs28416417	A	G	0.0821678	ADD	858	0.849941	0.186048	4.56839	5.64006e-06
CHAO1	15	50236128	rs28823045	A	T	0.0821678	ADD	858	0.849941	0.186048	4.56839	5.64006e-06
CHAO1	15	50238645	rs28809909	T	C	0.0821678	ADD	858	0.849941	0.186048	4.56839	5.64006e-06
CHAO1	15	50239421	rs28861197	A	G	0.0821678	ADD	858	0.849941	0.186048	4.56839	5.64006e-06
CHAO1	15	50239849	rs7496373	C	A	0.0821678	ADD	858	0.849941	0.186048	4.56839	5.64006e-06
CHAO1	15	50240983	rs28836239	G	T	0.0821678	ADD	858	0.849941	0.186048	4.56839	5.64006e-06
CHAO1	15	50244316	rs114358083	C	A	0.0821678	ADD	858	0.849941	0.186048	4.56839	5.64006e-06
CHAO1	15	50244361	rs115898857	A	G	0.0821678	ADD	858	0.849941	0.186048	4.56839	5.64006e-06
CHAO1	15	50245925	rs13329614	C	A	0.0821678	ADD	858	0.849941	0.186048	4.56839	5.64006e-06
CHAO1	15	50245986	rs75207766	G	A	0.0821678	ADD	858	0.849941	0.186048	4.56839	5.64006e-06
CHAO1	15	50266490	rs28756960	G	A	0.0821678	ADD	858	0.849941	0.186048	4.56839	5.64006e-06
CHAO1	15	22981275	rs66901244	C	T	0.0763403	ADD	858	-0.871187	0.190994	-4.56133	5.82841e-06
CHAO1	15	50216402	rs78519285	C	A	0.0827506	ADD	858	0.845362	0.18562	4.55426	6.02307e-06
CHAO1	15	50217978	rs74012843	C	T	0.0827506	ADD	858	0.845362	0.18562	4.55426	6.02307e-06
CHAO1	15	50220550	rs78302745	G	C	0.0827506	ADD	858	0.845362	0.18562	4.55426	6.02307e-06
CHAO1	15	50221346	rs2413979	G	T	0.0827506	ADD	858	0.845362	0.18562	4.55426	6.02307e-06
CHAO1	15	89411805	rs9972588	C	T	0.0804196	ADD	858	0.849669	0.187079	4.54177	6.38225e-06
CHAO1	3	1500042	rs13082351	T	C	0.288462	ADD	858	-0.492079	0.10909	-4.51076	7.36511e-06
CHAO1	3	181938437	rs7611110	A	C	0.305944	ADD	858	0.487679	0.108321	4.50217	7.66185e-06
CHAO1	5	88872383	rs10075489	C	T	0.324009	ADD	858	0.479784	0.106754	4.49431	7.94359e-06
CHAO1	3	181940154	rs4444698	T	C	0.305361	ADD	858	0.487473	0.108551	4.49071	8.07576e-06
CHAO1	3	181941925	rs9832243	A	G	0.305361	ADD	858	0.487473	0.108551	4.49071	8.07576e-06
CHAO1	3	181944607	rs4589919	A	G	0.305361	ADD	858	0.487473	0.108551	4.49071	8.07576e-06
CHAO1	3	181944802	rs7632180	A	G	0.305361	ADD	858	0.487473	0.108551	4.49071	8.07576e-06
CHAO1	8	128277639	rs16902056	A	C	0.0710956	ADD	858	0.882806	0.196598	4.4904	8.08713e-06
CHAO1	11	126012951	rs10219303	C	T	0.0641026	ADD	858	0.923882	0.205876	4.48757	8.19286e-06
CHAO1	15	89404880	rs8042108	C	T	0.0856643	ADD	858	0.806764	0.181432	4.44664	9.87634e-06
CHAO1	15	89407522	rs28541702	A	G	0.0856643	ADD	858	0.806764	0.181432	4.44664	9.87634e-06
CHAO1	15	89407815	rs6496526	A	T	0.0856643	ADD	858	0.806764	0.181432	4.44664	9.87634e-06
RICHNESS	20	8498898	rs6055878	G	A	0.221445	ADD	858	-15.6947	3.01239	-5.21004	2.36947e-07
RICHNESS	20	8498740	rs6086480	A	C	0.220862	ADD	858	-15.6791	3.01279	-5.20418	2.4432e-07
RICHNESS	20	8499462	rs6055879	A	G	0.218531	ADD	858	-15.5642	3.02661	-5.14246	3.36588e-07
RICHNESS	2	65976905	rs6546175	C	T	0.40035	ADD	858	-13.3351	2.61266	-5.10403	4.10185e-07
RICHNESS	2	65977863	rs2009778	T	C	0.40035	ADD	858	-13.3351	2.61266	-5.10403	4.10185e-07
RICHNESS	2	65973101	rs2287286	C	G	0.395688	ADD	858	-13.0295	2.60442	-5.00283	6.86274e-07
RICHNESS	3	181969908	rs55948466	G	C	0.238345	ADD	858	14.791	2.97873	4.96554	8.27691e-07
RICHNESS	2	65984026	2:65984026[b37]AT	T	A	0.395688	ADD	858	-12.9289	2.60493	-4.96323	8.37307e-07
RICHNESS	2	65971846	rs7562708	G	T	0.39627	ADD	858	-12.8459	2.60743	-4.92667	1.0049e-06
RICHNESS	2	65975095	rs12713548	T	C	0.396853	ADD	858	-12.8433	2.60931	-4.9221	1.02798e-06
RICHNESS	2	65977031	rs6546176	G	C	0.396853	ADD	858	-12.8433	2.60931	-4.9221	1.02798e-06
RICHNESS	2	65983015	rs2860911	C	G	0.396853	ADD	858	-12.8433	2.60931	-4.9221	1.02798e-06
RICHNESS	2	65987291	rs10168499	A	G	0.396853	ADD	858	-12.8433	2.60931	-4.9221	1.02798e-06
RICHNESS	2	65974233	rs6743531	C	G	0.397436	ADD	858	-12.8073	2.60474	-4.91693	1.05472e-06
RICHNESS	2	65971597	rs2287283	T	C	0.398601	ADD	858	-12.7625	2.60856	-4.89254	1.19016e-06
RICHNESS	21	26173210	rs2829385	A	G	0.194639	ADD	858	15.924	3.25521	4.89185	1.19426e-06
RICHNESS	2	65964550	rs11126057	G	A	0.395688	ADD	858	-12.7257	2.61366	-4.86891	1.33729e-06
RICHNESS	2	65999623	rs888278	T	G	0.376457	ADD	858	-12.7285	2.64501	-4.81227	1.76482e-06
RICHNESS	15	96832558	rs8040849	A	C	0.300699	ADD	858	13.2777	2.80219	4.73831	2.52431e-06
RICHNESS	2	65970437	rs7570841	G	A	0.396853	ADD	858	-12.3671	2.61883	-4.72239	2.72481e-06
RICHNESS	21	26170523	rs140076705	G	C	0.194639	ADD	858	15.4194	3.27034	4.71491	2.82416e-06
RICHNESS	10	28765799	rs12572639	C	G	0.0763403	ADD	858	-22.7267	4.83604	-4.69944	3.04082e-06
RICHNESS	5	144487289	rs2190787	G	A	0.298368	ADD	858	-13.1767	2.80942	-4.69018	3.1782e-06
RICHNESS	2	65945432	rs1541606	T	C	0.409674	ADD	858	-12.1403	2.59749	-4.67384	3.43509e-06
RICHNESS	2	65970775	rs2287282	T	C	0.399184	ADD	858	-12.1971	2.61344	-4.66706	3.54735e-06
RICHNESS	15	22981275	rs66901244	C	T	0.0763403	ADD	858	-22.4803	4.837	-4.64756	3.89039e-06
RICHNESS	2	65950604	rs7576487	C	T	0.409674	ADD	858	-12.0373	2.59181	-4.64437	3.94963e-06
RICHNESS	21	26170517	rs144176697	G	T	0.192308	ADD	858	15.3164	3.30268	4.63757	4.07838e-06
RICHNESS	21	26170594	rs4816988	G	A	0.192308	ADD	858	15.3164	3.30268	4.63757	4.07838e-06
RICHNESS	20	8498294	rs6055875	G	A	0.24359	ADD	858	-13.5947	2.9315	-4.63744	4.08082e-06
RICHNESS	20	8498370	rs6055876	A	G	0.242424	ADD	858	-13.5808	2.93139	-4.63288	4.16959e-06
RICHNESS	15	96817467	rs7182413	A	C	0.325175	ADD	858	12.5339	2.71031	4.62451	4.33722e-06
RICHNESS	2	65989930	rs2111466	C	T	0.404429	ADD	858	-12.0776	2.61665	-4.61568	4.52108e-06
RICHNESS	20	8498471	rs6055877	C	T	0.237179	ADD	858	-13.5077	2.94313	-4.58958	5.10934e-06
RICHNESS	2	65946594	rs13016586	C	T	0.409091	ADD	858	-11.9094	2.60419	-4.57317	5.51599e-06
RICHNESS	5	170931981	rs56119376	G	A	0.317016	ADD	858	-12.6413	2.76656	-4.56931	5.61599e-06
RICHNESS	5	170931931	rs56116372	C	G	0.316434	ADD	858	-12.6334	2.76571	-4.56789	5.65339e-06
RICHNESS	20	49689349	rs2870031	C	T	0.351981	ADD	858	12.1865	2.6701	4.56408	5.7543e-06
RICHNESS	2	65989175	rs1861771	A	G	0.404429	ADD	858	-11.9716	2.62364	-4.56297	5.78431e-06
RICHNESS	20	57827213	20:57827213[b37]AG	G	A	0.197552	ADD	858	14.5413	3.21217	4.52692	6.83596e-06
RICHNESS	20	57827381	rs259959	A	G	0.197552	ADD	858	14.5413	3.21217	4.52692	6.83596e-06
RICHNESS	20	49698267	rs6063592	C	T	0.351981	ADD	858	12.0377	2.66433	4.51809	7.12029e-06
RICHNESS	18	63632729	rs12963883	C	T	0.194056	ADD	858	14.4052	3.19243	4.51228	7.31356e-06
RICHNESS	3	1500042	rs13082351	T	C	0.288462	ADD	858	-12.4219	2.76425	-4.49374	7.96418e-06
RICHNESS	2	169991064	rs7576280	A	G	0.209207	ADD	858	-14.2896	3.19614	-4.4709	8.8423e-06
RICHNESS	2	65991546	rs2193469	C	T	0.403846	ADD	858	-11.719	2.62315	-4.46755	8.97882e-06
RICHNESS	3	181938437	rs7611110	A	C	0.305944	ADD	858	12.2593	2.74503	4.466	9.0426e-06
RICHNESS	20	45502532	rs79952334	A	C	0.134615	ADD	858	-16.5194	3.7005	-4.4641	9.12126e-06
RICHNESS	20	45503193	rs62201181	A	C	0.134615	ADD	858	-16.5194	3.7005	-4.4641	9.12126e-06
RICHNESS	3	181940154	rs4444698	T	C	0.305361	ADD	858	12.2573	2.75086	4.45581	9.47236e-06
RICHNESS	3	181941925	rs9832243	A	G	0.305361	ADD	858	12.2573	2.75086	4.45581	9.47236e-06
RICHNESS	3	181944607	rs4589919	A	G	0.305361	ADD	858	12.2573	2.75086	4.45581	9.47236e-06
RICHNESS	3	181944802	rs7632180	A	G	0.305361	ADD	858	12.2573	2.75086	4.45581	9.47236e-06
SIMPSONS	3	181961442	rs6443785	C	G	0.2838	ADD	858	357191	69735.5	5.12207	3.73878e-07
SIMPSONS	3	181938437	rs7611110	A	C	0.305944	ADD	858	348532	68435.3	5.09287	4.34343e-07
SIMPSONS	3	181964907	rs6443786	C	G	0.284382	ADD	858	355062	69761.7	5.08964	4.41591e-07
SIMPSONS	3	181966190	rs6443788	C	A	0.284382	ADD	858	355062	69761.7	5.08964	4.41591e-07
SIMPSONS	3	181940154	rs4444698	T	C	0.305361	ADD	858	347464	68587.7	5.06598	4.98302e-07
SIMPSONS	3	181941925	rs9832243	A	G	0.305361	ADD	858	347464	68587.7	5.06598	4.98302e-07
SIMPSONS	3	181944607	rs4589919	A	G	0.305361	ADD	858	347464	68587.7	5.06598	4.98302e-07
SIMPSONS	3	181944802	rs7632180	A	G	0.305361	ADD	858	347464	68587.7	5.06598	4.98302e-07
SIMPSONS	16	27870288	rs13335959	A	C	0.285548	ADD	858	-352407	71234.4	-4.94715	9.07416e-07
SIMPSONS	3	181969908	rs55948466	G	C	0.238345	ADD	858	367218	74532.6	4.92695	1.0035e-06
SIMPSONS	16	6102184	rs72772823	C	T	0.0495338	ADD	858	-690072	141787	-4.86696	1.35024e-06
SIMPSONS	8	128571855	rs4313119	G	T	0.230769	ADD	858	-356360	74543.8	-4.78054	2.05895e-06
SIMPSONS	8	128590946	rs7815605	A	G	0.151515	ADD	858	-418130	88783.3	-4.70955	2.89748e-06
SIMPSONS	8	128592256	rs4733807	A	G	0.151515	ADD	858	-418130	88783.3	-4.70955	2.89748e-06
SIMPSONS	11	119713257	rs471909	A	T	0.291958	ADD	858	326588	69625.9	4.6906	3.17173e-06
SIMPSONS	8	128582680	rs34652305	T	G	0.250583	ADD	858	-337214	72634.4	-4.64262	3.98226e-06
SIMPSONS	8	128582726	rs35966570	G	A	0.25	ADD	858	-337977	72863.9	-4.63847	4.06114e-06
SIMPSONS	6	38151398	rs75833992	A	G	0.112471	ADD	858	-473058	103442	-4.57316	5.51632e-06
SIMPSONS	6	38152756	rs75849231	C	T	0.112471	ADD	858	-473058	103442	-4.57316	5.51632e-06
SIMPSONS	6	38156870	rs75363397	T	C	0.112471	ADD	858	-473058	103442	-4.57316	5.51632e-06
SIMPSONS	6	38160540	rs76651163	G	A	0.112471	ADD	858	-473058	103442	-4.57316	5.51632e-06
SIMPSONS	6	38143395	rs12196956	G	A	0.113636	ADD	858	-469558	103090	-4.55484	6.00684e-06
SIMPSONS	6	38144286	rs75988488	C	A	0.113636	ADD	858	-469558	103090	-4.55484	6.00684e-06
SIMPSONS	4	65242009	rs12500772	G	A	0.0606061	ADD	858	-606949	134011	-4.52909	6.76783e-06
SIMPSONS	7	100827294	rs12670422	A	G	0.0990676	ADD	858	-482608	107048	-4.50835	7.44699e-06
SIMPSONS	3	181979272	rs9290737	A	G	0.301865	ADD	858	310698	68941.9	4.50666	7.50523e-06
SIMPSONS	6	38141788	rs12203433	C	T	0.114219	ADD	858	-462556	102976	-4.49189	8.03205e-06
SIMPSONS	6	38151643	6:38151643[b37]CT	C	T	0.113636	ADD	858	-463454	103183	-4.49156	8.04425e-06
SIMPSONS	8	128593690	rs11774427	C	G	0.156177	ADD	858	-391528	87512.7	-4.47396	8.71965e-06
SIMPSONS	6	38164178	rs80038139	T	C	0.113054	ADD	858	-461319	103300	-4.46582	9.04996e-06
SIMPSONS	7	100833711	rs7806213	T	C	0.0949883	ADD	858	-490969	110178	-4.45614	9.45818e-06
SIMPSONS	7	100836619	rs7782121	A	G	0.0949883	ADD	858	-490969	110178	-4.45614	9.45818e-06
SIMPSONS	7	8800568	rs994247	C	T	0.0740093	ADD	858	-562830	126361	-4.45413	9.54507e-06

[truncated: 6 more sheets: Table S11, Table S12, Table S13, Table S14, Table S15, Table S16]
